# Supplementary material for: MmcA is an electron conduit that facilitates both intracellular and extracellular electron transport in Methanosarcina acetivorans
Source: Nat Commun. 2024 Apr 17;15:3300. doi: 10.1038/s41467-024-47564-2 (PMC11024163; doi:10.1038/s41467-024-47564-2)
Supplement: Supplementary file 4 — Source data [file 41467_2024_47564_MOESM4_ESM.zip]

Archive with 14 entries (14 files):
- Figure 1A.pdf
- Figure 1B and Supplementary Figure 7.xlsx
- Figure 1B.xlsx
- Figure 2B.xlsx
- Figure 3D.xlsx
- Figure 4A.pdf
- Figure 4C.xlsx
- Supplementary Figure 10.xlsx
- Supplementary Figure 11.xlsx
- Supplementary Figure 12.xlsx
- Supplementary Figure 13.xlsx
- Supplementary Figure 5A.pdf
- Supplementary Figure 6.pdf
- Supplementary Figure 9.xlsx
