# Supplementary material for: MmcA is an electron conduit that facilitates both intracellular and extracellular electron transport in Methanosarcina acetivorans
Source: Nat Commun. 2024 Apr 17;15:3300. doi: 10.1038/s41467-024-47564-2 (PMC11024163; doi:10.1038/s41467-024-47564-2)
Supplement: Supplementary file 4 — Source data [file 41467_2024_47564_MOESM4_ESM.zip › Figure 1B and Supplementary Figure 7.xlsx]

## Sheet: Sheet1
Sourc data_Figure 1B inset, data points from 500 to 600 nm of the reduced MmcA in hemochrome assay were used in the figure
Sourc data_Supplementary Figure 7, data points 350 to 650 nm of MmcA and the reduced MmcA in hemochrome assay were used in the figure
Wavelength(nm)	MmcA	Reduced spectra of MmcA in hemochrome assay
800	0.029	0.042
798	0.026	0.043
796	0.026	0.039
794	0.027	0.043
792	0.028	0.043
790	0.028	0.042
788	0.027	0.044
786	0.029	0.042
784	0.03	0.043
782	0.029	0.042
780	0.027	0.04
778	0.028	0.041
776	0.03	0.04
774	0.029	0.039
772	0.028	0.041
770	0.029	0.042
768	0.027	0.039
766	0.029	0.04
764	0.029	0.04
762	0.03	0.039
760	0.031	0.04
758	0.031	0.04
756	0.03	0.042
754	0.03	0.041
752	0.029	0.04
750	0.032	0.044
748	0.029	0.04
746	0.033	0.041
744	0.028	0.037
742	0.032	0.039
740	0.031	0.04
738	0.031	0.039
736	0.032	0.041
734	0.033	0.042
732	0.032	0.041
730	0.033	0.042
728	0.032	0.041
726	0.036	0.043
724	0.033	0.043
722	0.037	0.043
720	0.034	0.043
718	0.036	0.043
716	0.036	0.044
714	0.038	0.045
712	0.038	0.044
710	0.037	0.045
708	0.039	0.046
706	0.038	0.044
704	0.037	0.043
702	0.04	0.045
700	0.039	0.046
698	0.037	0.044
696	0.038	0.043
694	0.04	0.046
692	0.04	0.047
690	0.04	0.045
688	0.042	0.045
686	0.039	0.046
684	0.043	0.048
682	0.041	0.047
680	0.042	0.046
678	0.041	0.046
676	0.043	0.046
674	0.042	0.046
672	0.044	0.047
670	0.043	0.047
668	0.043	0.047
666	0.043	0.047
664	0.042	0.047
662	0.043	0.047
660	0.044	0.048
658	0.045	0.048
656	0.045	0.046
654	0.044	0.044
652	0.046	0.047
650	0.045	0.048
648	0.046	0.046
646	0.046	0.048
644	0.046	0.047
642	0.047	0.048
640	0.047	0.047
638	0.048	0.047
636	0.046	0.047
634	0.048	0.047
632	0.048	0.048
630	0.05	0.048
628	0.049	0.048
626	0.049	0.049
624	0.05	0.048
622	0.05	0.047
620	0.052	0.047
618	0.052	0.048
616	0.053	0.049
614	0.055	0.049
612	0.055	0.049
610	0.055	0.048
608	0.056	0.05
606	0.057	0.048
604	0.058	0.05
602	0.059	0.049
600	0.06	0.049
598	0.062	0.049
596	0.063	0.049
594	0.066	0.05
592	0.07	0.051
590	0.071	0.051
588	0.073	0.051
586	0.075	0.051
584	0.08	0.052
582	0.083	0.052
580	0.087	0.054
578	0.089	0.053
576	0.094	0.054
574	0.095	0.056
572	0.096	0.057
570	0.099	0.057
568	0.101	0.061
566	0.101	0.062
564	0.102	0.069
562	0.104	0.076
560	0.105	0.088
558	0.104	0.106
556	0.108	0.145
554	0.109	0.197
552	0.112	0.246
550	0.114	0.27
548	0.116	0.256
546	0.118	0.217
544	0.12	0.171
542	0.123	0.146
540	0.121	0.129
538	0.124	0.119
536	0.123	0.113
534	0.123	0.113
532	0.121	0.117
530	0.12	0.125
528	0.118	0.133
526	0.117	0.143
524	0.115	0.157
522	0.114	0.172
520	0.113	0.179
518	0.11	0.176
516	0.108	0.166
514	0.106	0.158
512	0.105	0.153
510	0.105	0.148
508	0.105	0.142
506	0.105	0.133
504	0.104	0.126
502	0.104	0.12
500	0.103	0.114
498	0.104	0.112
496	0.105	0.112
494	0.106	0.111
492	0.106	0.112
490	0.107	0.113
488	0.108	0.115
486	0.109	0.115
484	0.111	0.117
482	0.111	0.117
480	0.114	0.117
478	0.116	0.118
476	0.118	0.118
474	0.121	0.118
472	0.124	0.118
470	0.128	0.117
468	0.133	0.116
466	0.137	0.114
464	0.142	0.112
462	0.15	0.112
460	0.158	0.111
458	0.167	0.111
456	0.179	0.111
454	0.192	0.111
452	0.207	0.113
450	0.224	0.116
448	0.244	0.121
446	0.264	0.125
444	0.287	0.133
442	0.315	0.144
440	0.339	0.157
438	0.368	0.174
436	0.396	0.193
434	0.428	0.218
432	0.458	0.248
430	0.494	0.291
428	0.533	0.346
426	0.579	0.423
424	0.638	0.529
422	0.715	0.677
420	0.802	0.862
418	0.9	1.073
416	0.991	1.229
414	1.062	1.276
412	1.103	1.226
410	1.104	1.129
408	1.066	1.008
406	1.01	0.902
404	0.94	0.805
402	0.87	0.719
400	0.806	0.655
398	0.751	0.609
396	0.703	0.58
394	0.661	0.556
392	0.623	0.536
390	0.586	0.512
388	0.556	0.491
386	0.525	0.47
384	0.499	0.456
382	0.467	0.442
380	0.445	0.436
378	0.43	0.443
376	0.412	0.45
374	0.399	0.468
372	0.389	0.495
370	0.38	0.527
368	0.376	0.568
366	0.374	0.622
364	0.372	0.689
362	0.374	0.764
360	0.375	0.843
