# Supplementary material for: MmcA is an electron conduit that facilitates both intracellular and extracellular electron transport in Methanosarcina acetivorans
Source: Nat Commun. 2024 Apr 17;15:3300. doi: 10.1038/s41467-024-47564-2 (PMC11024163; doi:10.1038/s41467-024-47564-2)
Supplement: Supplementary file 4 — Source data [file 41467_2024_47564_MOESM4_ESM.zip › Figure 1B.xlsx]

## Sheet: Sheet1
Source data_Figure 1B: data points from 350 to 650 nm were used in the figure
WL/nm	MmcA	MmcA + SD
800	-0.002	-0.001
799.5	-0.003	-0.002
799	-0.003	-0.001
798.5	-0.002	0
798	-0.002	0
797.5	-0.002	-0.001
797	-0.003	-0.001
796.5	-0.002	-0.001
796	-0.002	-0.001
795.5	-0.003	-0.001
795	-0.003	-0.001
794.5	-0.002	-0.001
794	-0.002	-0.001
793.5	-0.003	-0.001
793	-0.002	-0.001
792.5	-0.002	-0.001
792	-0.003	-0.001
791.5	-0.002	-0.001
791	-0.002	0
790.5	-0.002	-0.001
790	-0.003	-0.002
789.5	-0.002	-0.001
789	-0.002	-0.001
788.5	-0.002	-0.001
788	-0.003	-0.001
787.5	-0.002	0
787	-0.002	-0.001
786.5	-0.002	-0.001
786	-0.002	-0.001
785.5	-0.002	-0.001
785	-0.002	-0.001
784.5	-0.002	-0.001
784	-0.002	-0.001
783.5	-0.003	-0.001
783	-0.003	-0.001
782.5	-0.002	0
782	-0.002	-0.001
781.5	-0.002	-0.001
781	-0.002	-0.001
780.5	-0.002	-0.001
780	-0.002	-0.001
779.5	-0.002	-0.001
779	-0.002	-0.001
778.5	-0.002	-0.001
778	-0.002	-0.001
777.5	-0.002	-0.001
777	-0.002	-0.001
776.5	-0.002	-0.001
776	-0.002	-0.001
775.5	-0.002	-0.001
775	-0.002	-0.001
774.5	-0.002	-0.001
774	-0.002	-0.001
773.5	-0.002	-0.001
773	-0.002	-0.001
772.5	-0.002	-0.001
772	-0.001	0
771.5	-0.003	-0.001
771	-0.002	-0.001
770.5	-0.001	0
770	-0.002	-0.001
769.5	-0.002	-0.001
769	-0.001	0
768.5	-0.001	0
768	-0.003	-0.002
767.5	-0.001	0
767	-0.001	0
766.5	-0.002	-0.001
766	-0.002	-0.001
765.5	-0.001	0
765	-0.002	-0.001
764.5	-0.002	-0.001
764	-0.001	0
763.5	-0.001	0
763	-0.002	0
762.5	-0.002	-0.001
762	-0.002	-0.001
761.5	-0.001	0
761	0	0
760.5	-0.002	-0.001
760	-0.002	-0.001
759.5	-0.003	-0.001
759	-0.002	0
758.5	0	0.001
758	-0.002	-0.001
757.5	-0.002	-0.001
757	-0.001	0.001
756.5	-0.001	0
756	-0.003	-0.001
755.5	-0.002	-0.001
755	-0.001	0.001
754.5	-0.002	-0.001
754	-0.002	-0.001
753.5	-0.002	-0.001
753	-0.001	0
752.5	-0.002	-0.001
752	-0.002	-0.001
751.5	-0.001	0
751	-0.002	0
750.5	-0.003	-0.001
750	-0.002	-0.001
749.5	0	0.001
749	-0.001	0
748.5	-0.002	-0.001
748	-0.001	0
747.5	-0.001	0
747	-0.003	-0.001
746.5	-0.001	0
746	-0.001	0.001
745.5	-0.002	-0.001
745	-0.002	-0.001
744.5	-0.001	0
744	-0.001	0
743.5	-0.002	-0.001
743	-0.002	-0.001
742.5	-0.001	0
742	-0.001	0
741.5	-0.002	-0.001
741	-0.001	0
740.5	-0.001	0
740	-0.002	-0.001
739.5	-0.002	-0.001
739	-0.001	0
738.5	-0.001	0
738	-0.002	0
737.5	-0.001	0
737	-0.001	0
736.5	-0.002	-0.001
736	-0.001	0
735.5	-0.001	0
735	-0.001	0
734.5	-0.001	0
734	-0.001	0
733.5	-0.001	0
733	-0.001	0
732.5	-0.001	0
732	-0.001	0
731.5	-0.001	0
731	-0.001	0
730.5	-0.001	0
730	-0.001	0
729.5	-0.001	0
729	-0.001	0
728.5	-0.001	0
728	-0.001	0
727.5	-0.001	0
727	-0.001	0
726.5	-0.001	0
726	-0.001	0
725.5	-0.001	0
725	-0.001	0
724.5	-0.001	0
724	-0.001	0
723.5	-0.001	0
723	-0.001	0
722.5	-0.001	0
722	-0.001	0.001
721.5	-0.001	0
721	-0.001	0
720.5	0	0.001
720	-0.001	0.001
719.5	-0.001	0
719	0	0.001
718.5	0	0.001
718	-0.001	0
717.5	-0.001	0
717	-0.002	-0.001
716.5	-0.002	-0.001
716	0.006	0.007
715.5	0.002	0.003
715	-0.002	-0.001
714.5	-0.002	-0.001
714	0	0.001
713.5	0.003	0.004
713	-0.002	-0.001
712.5	-0.001	0
712	0.002	0.003
711.5	0	0.001
711	-0.001	0
710.5	0	0.001
710	0.001	0.002
709.5	-0.001	0
709	-0.001	0
708.5	0.001	0.002
708	0	0.001
707.5	0	0
707	0	0.001
706.5	0	0.001
706	0	0.001
705.5	0	0.001
705	0	0.001
704.5	0	0.001
704	0.001	0.002
703.5	0	0.001
703	-0.001	0
702.5	0.001	0.002
702	0	0
701.5	0	0.001
701	0.003	0.004
700.5	0	0.001
700	-0.002	-0.001
699.5	0	0.001
699	0.002	0.003
698.5	0	0
698	0	0.001
697.5	0.002	0.003
697	0	0.001
696.5	-0.001	0
696	0.001	0.002
695.5	0.002	0.002
695	0	0.001
694.5	0	0
694	0.001	0.002
693.5	0.002	0.003
693	0	0.001
692.5	0	0.001
692	0.002	0.002
691.5	0.001	0.002
691	0	0
690.5	0.001	0.001
690	0.002	0.003
689.5	0.001	0.001
689	0	0
688.5	0.001	0.001
688	0.002	0.002
687.5	0.002	0.002
687	0	0
686.5	0.001	0.002
686	0.002	0.002
685.5	0.001	0.002
685	0.001	0.001
684.5	0.001	0.002
684	0.002	0.002
683.5	0.001	0.001
683	0.001	0.001
682.5	0.002	0.002
682	0.002	0.002
681.5	0.001	0.001
681	0.002	0.002
680.5	0.002	0.002
680	0.002	0.002
679.5	0.001	0.001
679	0.002	0.002
678.5	0.002	0.002
678	0.002	0.002
677.5	0.002	0.002
677	0.002	0.002
676.5	0.001	0.001
676	0.002	0.002
675.5	0.003	0.002
675	0.002	0.002
674.5	0.002	0.002
674	0.003	0.002
673.5	0.004	0.003
673	0.002	0.002
672.5	0.002	0.002
672	0.003	0.002
671.5	0.003	0.003
671	0.002	0.001
670.5	0.002	0.002
670	0.003	0.003
669.5	0.004	0.003
669	0.003	0.003
668.5	0.003	0.002
668	0.003	0.002
667.5	0.003	0.003
667	0.003	0.003
666.5	0.002	0.001
666	0.004	0.003
665.5	0.004	0.004
665	0.003	0.002
664.5	0.003	0.002
664	0.005	0.004
663.5	0.003	0.002
663	0.003	0.002
662.5	0.004	0.003
662	0.004	0.003
661.5	0.003	0.002
661	0.003	0.002
660.5	0.004	0.003
660	0.004	0.003
659.5	0.003	0.002
659	0.004	0.003
658.5	0.005	0.003
658	0.004	0.002
657.5	0.003	0.002
657	0.004	0.003
656.5	0.005	0.004
656	0.004	0.003
655.5	0.004	0.002
655	0.005	0.004
654.5	0.004	0.003
654	0.004	0.003
653.5	0.004	0.003
653	0.005	0.004
652.5	0.004	0.003
652	0.004	0.003
651.5	0.005	0.003
651	0.005	0.003
650.5	0.004	0.003
650	0.004	0.003
649.5	0.005	0.003
649	0.005	0.003
648.5	0.004	0.003
648	0.005	0.003
647.5	0.005	0.003
647	0.005	0.003
646.5	0.005	0.003
646	0.005	0.004
645.5	0.005	0.004
645	0.005	0.004
644.5	0.005	0.004
644	0.005	0.004
643.5	0.006	0.004
643	0.005	0.004
642.5	0.005	0.003
642	0.006	0.004
641.5	0.006	0.004
641	0.005	0.004
640.5	0.006	0.004
640	0.006	0.004
639.5	0.006	0.004
639	0.006	0.004
638.5	0.006	0.004
638	0.006	0.004
637.5	0.006	0.004
637	0.006	0.004
636.5	0.006	0.004
636	0.006	0.004
635.5	0.006	0.004
635	0.007	0.004
634.5	0.007	0.004
634	0.007	0.004
633.5	0.007	0.004
633	0.007	0.004
632.5	0.007	0.004
632	0.007	0.004
631.5	0.007	0.004
631	0.007	0.004
630.5	0.007	0.004
630	0.007	0.004
629.5	0.007	0.004
629	0.007	0.004
628.5	0.007	0.004
628	0.008	0.004
627.5	0.007	0.004
627	0.008	0.004
626.5	0.008	0.004
626	0.008	0.004
625.5	0.008	0.004
625	0.008	0.004
624.5	0.008	0.004
624	0.008	0.004
623.5	0.008	0.004
623	0.008	0.004
622.5	0.008	0.004
622	0.008	0.004
621.5	0.008	0.004
621	0.008	0.004
620.5	0.009	0.004
620	0.009	0.004
619.5	0.009	0.004
619	0.009	0.004
618.5	0.009	0.004
618	0.009	0.004
617.5	0.009	0.004
617	0.01	0.005
616.5	0.01	0.004
616	0.009	0.004
615.5	0.01	0.004
615	0.01	0.005
614.5	0.01	0.004
614	0.01	0.004
613.5	0.01	0.005
613	0.01	0.005
612.5	0.01	0.005
612	0.01	0.005
611.5	0.011	0.005
611	0.011	0.005
610.5	0.011	0.005
610	0.011	0.005
609.5	0.012	0.005
609	0.012	0.005
608.5	0.012	0.005
608	0.012	0.005
607.5	0.012	0.005
607	0.013	0.005
606.5	0.013	0.005
606	0.013	0.005
605.5	0.013	0.005
605	0.013	0.005
604.5	0.014	0.005
604	0.014	0.005
603.5	0.014	0.005
603	0.014	0.005
602.5	0.015	0.005
602	0.015	0.005
601.5	0.015	0.005
601	0.016	0.006
600.5	0.016	0.005
600	0.016	0.006
599.5	0.016	0.006
599	0.017	0.006
598.5	0.017	0.006
598	0.017	0.006
597.5	0.018	0.006
597	0.018	0.006
596.5	0.019	0.006
596	0.019	0.006
595.5	0.019	0.006
595	0.02	0.006
594.5	0.02	0.006
594	0.021	0.006
593.5	0.021	0.006
593	0.021	0.006
592.5	0.022	0.006
592	0.022	0.006
591.5	0.023	0.006
591	0.023	0.006
590.5	0.024	0.006
590	0.024	0.007
589.5	0.025	0.007
589	0.025	0.007
588.5	0.026	0.007
588	0.027	0.007
587.5	0.027	0.007
587	0.028	0.007
586.5	0.028	0.007
586	0.029	0.007
585.5	0.03	0.007
585	0.03	0.007
584.5	0.031	0.007
584	0.032	0.007
583.5	0.032	0.008
583	0.033	0.008
582.5	0.034	0.008
582	0.034	0.008
581.5	0.035	0.008
581	0.036	0.008
580.5	0.037	0.009
580	0.037	0.009
579.5	0.038	0.009
579	0.039	0.009
578.5	0.039	0.009
578	0.04	0.009
577.5	0.041	0.009
577	0.042	0.009
576.5	0.043	0.01
576	0.043	0.01
575.5	0.044	0.01
575	0.045	0.01
574.5	0.046	0.011
574	0.047	0.011
573.5	0.048	0.011
573	0.048	0.011
572.5	0.049	0.012
572	0.05	0.012
571.5	0.051	0.013
571	0.052	0.013
570.5	0.053	0.013
570	0.054	0.014
569.5	0.055	0.015
569	0.056	0.015
568.5	0.057	0.016
568	0.058	0.017
567.5	0.059	0.018
567	0.06	0.019
566.5	0.061	0.021
566	0.062	0.022
565.5	0.063	0.024
565	0.064	0.026
564.5	0.065	0.028
564	0.066	0.03
563.5	0.067	0.033
563	0.068	0.037
562.5	0.068	0.04
562	0.069	0.045
561.5	0.07	0.05
561	0.071	0.056
560.5	0.071	0.063
560	0.072	0.071
559.5	0.072	0.08
559	0.073	0.09
558.5	0.074	0.101
558	0.074	0.113
557.5	0.075	0.128
557	0.075	0.142
556.5	0.076	0.155
556	0.076	0.171
555.5	0.077	0.186
555	0.077	0.201
554.5	0.077	0.217
554	0.078	0.231
553.5	0.078	0.242
553	0.079	0.251
552.5	0.079	0.257
552	0.08	0.26
551.5	0.08	0.259
551	0.081	0.256
550.5	0.081	0.251
550	0.082	0.243
549.5	0.082	0.233
549	0.083	0.222
548.5	0.084	0.209
548	0.084	0.196
547.5	0.085	0.181
547	0.086	0.167
546.5	0.086	0.154
546	0.087	0.142
545.5	0.088	0.132
545	0.088	0.122
544.5	0.089	0.114
544	0.09	0.108
543.5	0.091	0.102
543	0.091	0.098
542.5	0.092	0.094
542	0.093	0.091
541.5	0.094	0.089
541	0.094	0.086
540.5	0.095	0.084
540	0.096	0.082
539.5	0.097	0.081
539	0.097	0.079
538.5	0.098	0.078
538	0.099	0.078
537.5	0.099	0.077
537	0.099	0.077
536.5	0.1	0.078
536	0.1	0.079
535.5	0.101	0.08
535	0.101	0.081
534.5	0.101	0.083
534	0.102	0.086
533.5	0.102	0.088
533	0.103	0.092
532.5	0.103	0.095
532	0.103	0.097
531.5	0.103	0.1
531	0.103	0.104
530.5	0.103	0.106
530	0.103	0.108
529.5	0.103	0.11
529	0.103	0.112
528.5	0.103	0.114
528	0.103	0.115
527.5	0.103	0.117
527	0.103	0.12
526.5	0.103	0.124
526	0.103	0.128
525.5	0.102	0.132
525	0.102	0.137
524.5	0.101	0.141
524	0.101	0.144
523.5	0.101	0.148
523	0.101	0.149
522.5	0.1	0.149
522	0.099	0.148
521.5	0.099	0.146
521	0.099	0.143
520.5	0.098	0.14
520	0.097	0.136
519.5	0.097	0.132
519	0.096	0.127
518.5	0.095	0.123
518	0.094	0.12
517.5	0.093	0.116
517	0.092	0.113
516.5	0.091	0.11
516	0.09	0.108
515.5	0.089	0.105
515	0.088	0.103
514.5	0.086	0.101
514	0.086	0.099
513.5	0.085	0.097
513	0.083	0.095
512.5	0.082	0.093
512	0.081	0.091
511.5	0.08	0.089
511	0.079	0.086
510.5	0.078	0.083
510	0.077	0.081
509.5	0.075	0.078
509	0.074	0.075
508.5	0.073	0.072
508	0.073	0.07
507.5	0.071	0.067
507	0.071	0.065
506.5	0.07	0.063
506	0.069	0.06
505.5	0.068	0.058
505	0.068	0.055
504.5	0.067	0.053
504	0.066	0.05
503.5	0.066	0.048
503	0.065	0.046
502.5	0.065	0.043
502	0.064	0.041
501.5	0.064	0.04
501	0.063	0.038
500.5	0.063	0.037
500	0.063	0.036
499.5	0.063	0.035
499	0.062	0.034
498.5	0.062	0.033
498	0.062	0.032
497.5	0.062	0.032
497	0.062	0.031
496.5	0.062	0.03
496	0.061	0.029
495.5	0.062	0.029
495	0.062	0.029
494.5	0.062	0.029
494	0.062	0.028
493.5	0.062	0.028
493	0.062	0.028
492.5	0.063	0.028
492	0.063	0.028
491.5	0.063	0.027
491	0.063	0.027
490.5	0.064	0.027
490	0.064	0.027
489.5	0.064	0.027
489	0.065	0.028
488.5	0.065	0.027
488	0.065	0.027
487.5	0.066	0.027
487	0.067	0.028
486.5	0.067	0.027
486	0.067	0.027
485.5	0.067	0.028
485	0.068	0.028
484.5	0.068	0.028
484	0.069	0.028
483.5	0.069	0.028
483	0.069	0.028
482.5	0.07	0.029
482	0.07	0.029
481.5	0.071	0.029
481	0.071	0.029
480.5	0.071	0.029
480	0.072	0.03
479.5	0.072	0.03
479	0.073	0.03
478.5	0.073	0.031
478	0.073	0.031
477.5	0.074	0.031
477	0.074	0.031
476.5	0.075	0.032
476	0.075	0.032
475.5	0.076	0.032
475	0.076	0.032
474.5	0.076	0.032
474	0.077	0.033
473.5	0.078	0.033
473	0.078	0.033
472.5	0.078	0.033
472	0.079	0.033
471.5	0.08	0.033
471	0.08	0.033
470.5	0.081	0.033
470	0.082	0.033
469.5	0.082	0.033
469	0.083	0.033
468.5	0.084	0.032
468	0.084	0.032
467.5	0.086	0.032
467	0.087	0.032
466.5	0.087	0.032
466	0.089	0.032
465.5	0.09	0.032
465	0.091	0.032
464.5	0.092	0.032
464	0.093	0.032
463.5	0.094	0.033
463	0.096	0.033
462.5	0.097	0.033
462	0.099	0.033
461.5	0.1	0.033
461	0.102	0.034
460.5	0.104	0.034
460	0.105	0.034
459.5	0.107	0.034
459	0.109	0.034
458.5	0.111	0.035
458	0.113	0.035
457.5	0.114	0.036
457	0.117	0.036
456.5	0.119	0.037
456	0.121	0.037
455.5	0.124	0.038
455	0.126	0.038
454.5	0.129	0.039
454	0.131	0.04
453.5	0.133	0.04
453	0.136	0.041
452.5	0.138	0.043
452	0.141	0.043
451.5	0.143	0.044
451	0.146	0.046
450.5	0.148	0.047
450	0.151	0.049
449.5	0.154	0.05
449	0.156	0.052
448.5	0.158	0.054
448	0.161	0.056
447.5	0.163	0.058
447	0.166	0.06
446.5	0.168	0.063
446	0.17	0.065
445.5	0.172	0.067
445	0.174	0.07
444.5	0.177	0.073
444	0.179	0.077
443.5	0.181	0.08
443	0.183	0.084
442.5	0.186	0.088
442	0.188	0.093
441.5	0.19	0.097
441	0.193	0.102
440.5	0.195	0.108
440	0.198	0.114
439.5	0.201	0.12
439	0.204	0.126
438.5	0.207	0.134
438	0.21	0.142
437.5	0.213	0.15
437	0.217	0.16
436.5	0.22	0.17
436	0.224	0.181
435.5	0.228	0.194
435	0.232	0.208
434.5	0.237	0.223
434	0.242	0.24
433.5	0.247	0.259
433	0.252	0.28
432.5	0.258	0.305
432	0.265	0.334
431.5	0.271	0.363
431	0.278	0.396
430.5	0.285	0.435
430	0.293	0.477
429.5	0.301	0.526
429	0.311	0.581
428.5	0.321	0.641
428	0.331	0.702
427.5	0.342	0.765
427	0.354	0.829
426.5	0.366	0.89
426	0.378	0.948
425.5	0.392	1.01
425	0.408	1.069
424.5	0.425	1.125
424	0.442	1.177
423.5	0.46	1.227
423	0.478	1.272
422.5	0.496	1.308
422	0.517	1.347
421.5	0.54	1.382
421	0.563	1.405
420.5	0.586	1.419
420	0.611	1.43
419.5	0.636	1.433
419	0.661	1.43
418.5	0.689	1.419
418	0.717	1.403
417.5	0.743	1.388
417	0.769	1.364
416.5	0.796	1.333
416	0.823	1.304
415.5	0.848	1.273
415	0.87	1.239
414.5	0.894	1.2
414	0.915	1.162
413.5	0.934	1.123
413	0.952	1.085
412.5	0.968	1.043
412	0.984	1.003
411.5	0.997	0.96
411	1.008	0.919
410.5	1.018	0.882
410	1.024	0.845
409.5	1.029	0.809
409	1.032	0.775
408.5	1.035	0.74
408	1.035	0.706
407.5	1.032	0.674
407	1.029	0.644
406.5	1.024	0.618
406	1.016	0.594
405.5	1.009	0.57
405	0.999	0.549
404.5	0.988	0.528
404	0.976	0.511
403.5	0.963	0.496
403	0.949	0.482
402.5	0.935	0.468
402	0.918	0.456
401.5	0.901	0.445
401	0.882	0.435
400.5	0.865	0.426
400	0.847	0.417
399.5	0.83	0.409
399	0.812	0.4
398.5	0.793	0.392
398	0.774	0.383
397.5	0.753	0.375
397	0.734	0.365
396.5	0.718	0.357
396	0.7	0.349
395.5	0.682	0.34
395	0.666	0.331
394.5	0.65	0.323
394	0.634	0.314
393.5	0.619	0.306
393	0.604	0.297
392.5	0.589	0.288
392	0.575	0.279
391.5	0.56	0.271
391	0.547	0.263
390.5	0.534	0.254
390	0.521	0.246
389.5	0.509	0.239
389	0.497	0.231
388.5	0.485	0.224
388	0.474	0.216
387.5	0.462	0.209
387	0.452	0.203
386.5	0.441	0.197
386	0.432	0.191
385.5	0.422	0.186
385	0.413	0.181
384.5	0.403	0.176
384	0.394	0.171
383.5	0.386	0.168
383	0.378	0.164
382.5	0.369	0.161
382	0.361	0.158
381.5	0.354	0.156
381	0.346	0.153
380.5	0.339	0.15
380	0.333	0.148
379.5	0.326	0.147
379	0.319	0.146
378.5	0.312	0.144
378	0.306	0.143
377.5	0.301	0.142
377	0.295	0.141
376.5	0.29	0.14
376	0.285	0.139
375.5	0.279	0.138
375	0.274	0.138
374.5	0.271	0.138
374	0.266	0.137
373.5	0.262	0.137
373	0.257	0.137
372.5	0.254	0.138
372	0.251	0.138
371.5	0.248	0.139
371	0.244	0.139
370.5	0.242	0.14
370	0.24	0.141
369.5	0.237	0.142
369	0.235	0.144
368.5	0.234	0.146
368	0.233	0.147
367.5	0.232	0.149
367	0.23	0.151
366.5	0.229	0.153
366	0.229	0.156
365.5	0.229	0.158
365	0.229	0.16
364.5	0.229	0.162
364	0.229	0.165
363.5	0.229	0.166
363	0.229	0.168
362.5	0.23	0.171
362	0.232	0.174
361.5	0.231	0.177
361	0.232	0.178
360.5	0.233	0.18
360	0.234	0.182
359.5	0.235	0.183
359	0.236	0.185
358.5	0.237	0.186
358	0.238	0.187
357.5	0.239	0.19
357	0.24	0.192
356.5	0.241	0.194
356	0.242	0.195
355.5	0.243	0.196
355	0.243	0.199
354.5	0.244	0.201
354	0.244	0.203
353.5	0.245	0.205
353	0.245	0.207
352.5	0.245	0.209
352	0.245	0.211
351.5	0.244	0.213
351	0.243	0.214
350.5	0.243	0.216
350	0.242	0.218
