# Supplementary material for: MmcA is an electron conduit that facilitates both intracellular and extracellular electron transport in Methanosarcina acetivorans
Source: Nat Commun. 2024 Apr 17;15:3300. doi: 10.1038/s41467-024-47564-2 (PMC11024163; doi:10.1038/s41467-024-47564-2)
Supplement: Supplementary file 4 — Source data [file 41467_2024_47564_MOESM4_ESM.zip › Figure 2B.xlsx]

## Sheet: Sheet1
Source data_Figure 2B: data points 380 to 600 nm were used in the figure
WL/nm	MmcA	MmcA + SD	Reduced MmcA + 2HP
800	-0.001	-0.003	-0.157
799.5	0	-0.003	-0.157
799	0	-0.003	-0.157
798.5	0	-0.002	-0.157
798	0	-0.002	-0.157
797.5	0	-0.003	-0.156
797	0	-0.002	-0.156
796.5	0	-0.002	-0.156
796	0	-0.002	-0.156
795.5	0	-0.002	-0.155
795	0	-0.002	-0.155
794.5	0	-0.002	-0.155
794	0	-0.002	-0.154
793.5	0	-0.002	-0.154
793	0	-0.002	-0.154
792.5	0	-0.002	-0.154
792	0	-0.002	-0.153
791.5	0	-0.002	-0.153
791	0	-0.002	-0.153
790.5	0	-0.002	-0.152
790	0	-0.002	-0.152
789.5	0	-0.002	-0.152
789	0	-0.002	-0.152
788.5	0	-0.002	-0.151
788	0	-0.002	-0.151
787.5	0	-0.002	-0.151
787	0	-0.002	-0.15
786.5	0	-0.002	-0.15
786	0	-0.002	-0.15
785.5	0	-0.002	-0.15
785	0	-0.002	-0.149
784.5	0	-0.002	-0.149
784	0	-0.002	-0.149
783.5	0	-0.002	-0.149
783	0	-0.002	-0.148
782.5	0	-0.002	-0.148
782	0	-0.002	-0.148
781.5	0	-0.002	-0.148
781	0	-0.002	-0.147
780.5	0	-0.002	-0.147
780	0	-0.002	-0.147
779.5	0	-0.002	-0.146
779	0	-0.002	-0.146
778.5	0	-0.002	-0.146
778	0	-0.002	-0.145
777.5	0	-0.002	-0.145
777	0	-0.002	-0.145
776.5	0	-0.002	-0.145
776	0	-0.002	-0.144
775.5	0	-0.002	-0.144
775	0	-0.002	-0.144
774.5	0	-0.002	-0.143
774	0	-0.002	-0.143
773.5	0	-0.002	-0.143
773	0	-0.002	-0.142
772.5	0	-0.002	-0.142
772	0	-0.002	-0.142
771.5	0	-0.002	-0.141
771	0	-0.002	-0.141
770.5	0	-0.002	-0.141
770	0	-0.002	-0.141
769.5	0	-0.002	-0.14
769	0	-0.002	-0.14
768.5	0	-0.002	-0.14
768	0.001	-0.002	-0.14
767.5	0	-0.002	-0.139
767	0.001	-0.002	-0.139
766.5	0.001	-0.002	-0.139
766	0	-0.002	-0.139
765.5	0	-0.002	-0.138
765	0.001	-0.002	-0.138
764.5	0.001	-0.002	-0.138
764	0.001	-0.002	-0.137
763.5	0.001	-0.002	-0.137
763	0.001	-0.002	-0.137
762.5	0.001	-0.002	-0.136
762	0.001	-0.002	-0.136
761.5	0	-0.002	-0.136
761	0.001	-0.002	-0.135
760.5	0.001	-0.002	-0.135
760	0.001	-0.002	-0.135
759.5	0.002	-0.001	-0.134
759	0.002	-0.001	-0.134
758.5	0.002	-0.001	-0.133
758	0.002	-0.001	-0.133
757.5	0.002	-0.001	-0.133
757	0.002	-0.001	-0.133
756.5	0.002	-0.001	-0.132
756	0.002	-0.001	-0.132
755.5	0.002	-0.001	-0.132
755	0.002	-0.001	-0.131
754.5	0.002	-0.001	-0.131
754	0.002	-0.001	-0.131
753.5	0.002	-0.001	-0.13
753	0.002	-0.001	-0.13
752.5	0.002	-0.001	-0.13
752	0.002	-0.001	-0.129
751.5	0.002	-0.001	-0.129
751	0.002	-0.001	-0.129
750.5	0.002	-0.001	-0.129
750	0.002	-0.001	-0.128
749.5	0.002	-0.001	-0.128
749	0.002	-0.001	-0.128
748.5	0.002	-0.001	-0.128
748	0.002	-0.001	-0.127
747.5	0.002	-0.001	-0.127
747	0.002	-0.001	-0.127
746.5	0.002	-0.001	-0.127
746	0.002	-0.001	-0.126
745.5	0.002	-0.001	-0.126
745	0.002	-0.001	-0.126
744.5	0.002	-0.001	-0.125
744	0.002	-0.001	-0.125
743.5	0.002	-0.001	-0.125
743	0.002	-0.001	-0.124
742.5	0.002	-0.001	-0.124
742	0.002	-0.001	-0.124
741.5	0.002	-0.001	-0.123
741	0.002	-0.001	-0.123
740.5	0.002	-0.001	-0.123
740	0.002	-0.001	-0.122
739.5	0.002	-0.001	-0.122
739	0.002	-0.001	-0.122
738.5	0.002	-0.001	-0.121
738	0.002	-0.001	-0.121
737.5	0.002	-0.001	-0.121
737	0.002	-0.001	-0.121
736.5	0.002	-0.001	-0.12
736	0.002	-0.001	-0.12
735.5	0.002	-0.001	-0.12
735	0.002	-0.001	-0.119
734.5	0.002	-0.001	-0.119
734	0.002	-0.001	-0.119
733.5	0.002	-0.001	-0.118
733	0.002	-0.001	-0.118
732.5	0.002	-0.001	-0.118
732	0.002	-0.001	-0.117
731.5	0.002	-0.001	-0.117
731	0.003	-0.001	-0.117
730.5	0.003	-0.001	-0.117
730	0.003	-0.001	-0.116
729.5	0.003	-0.001	-0.116
729	0.003	-0.001	-0.116
728.5	0.003	-0.001	-0.116
728	0.003	-0.001	-0.115
727.5	0.003	-0.001	-0.115
727	0.003	-0.001	-0.115
726.5	0.003	-0.001	-0.114
726	0.003	-0.001	-0.114
725.5	0.003	-0.001	-0.114
725	0.003	-0.001	-0.113
724.5	0.003	-0.001	-0.113
724	0.003	0	-0.113
723.5	0.003	-0.001	-0.113
723	0.003	-0.001	-0.112
722.5	0.003	0	-0.112
722	0.003	0	-0.112
721.5	0.003	-0.001	-0.111
721	0.003	0	-0.111
720.5	0.003	0	-0.111
720	0.003	0	-0.11
719.5	0.003	0	-0.11
719	0.003	0	-0.11
718.5	0.003	0	-0.109
718	0.003	0	-0.109
717.5	0.003	0	-0.109
717	0.003	0	-0.108
716.5	0.003	0	-0.108
716	0.003	0	-0.108
715.5	0.003	0	-0.107
715	0.003	0	-0.107
714.5	0.004	0	-0.107
714	0.003	0	-0.106
713.5	0.003	0	-0.106
713	0.003	0	-0.106
712.5	0.003	0	-0.105
712	0.003	0	-0.105
711.5	0.003	0	-0.105
711	0.003	0	-0.104
710.5	0.003	0	-0.104
710	0.004	0	-0.104
709.5	0.004	0	-0.103
709	0.004	0	-0.103
708.5	0.004	0	-0.103
708	0.004	0	-0.102
707.5	0.004	0	-0.102
707	0.004	0	-0.102
706.5	0.004	0	-0.102
706	0.004	0	-0.101
705.5	0.004	0	-0.101
705	0.004	0	-0.101
704.5	0.004	0	-0.1
704	0.004	0	-0.1
703.5	0.004	0	-0.1
703	0.004	0	-0.099
702.5	0.004	0	-0.099
702	0.004	0	-0.099
701.5	0.004	0	-0.098
701	0.004	0	-0.098
700.5	0.004	0	-0.098
700	0.004	0	-0.097
699.5	0.004	0	-0.097
699	0.004	0	-0.097
698.5	0.004	0	-0.096
698	0.004	0	-0.096
697.5	0.004	0	-0.096
697	0.004	0	-0.095
696.5	0.005	0	-0.095
696	0.005	0	-0.095
695.5	0.005	0	-0.094
695	0.005	0	-0.094
694.5	0.005	0.001	-0.093
694	0.005	0.001	-0.093
693.5	0.005	0	-0.093
693	0.005	0.001	-0.093
692.5	0.005	0.001	-0.092
692	0.005	0.001	-0.092
691.5	0.005	0.001	-0.091
691	0.005	0.001	-0.091
690.5	0.005	0.001	-0.091
690	0.005	0.001	-0.091
689.5	0.005	0.001	-0.09
689	0.005	0.001	-0.09
688.5	0.005	0.001	-0.089
688	0.005	0.001	-0.089
687.5	0.005	0.001	-0.088
687	0.005	0.001	-0.088
686.5	0.005	0.001	-0.088
686	0.006	0.001	-0.088
685.5	0.005	0.001	-0.087
685	0.005	0.001	-0.087
684.5	0.006	0.001	-0.086
684	0.006	0.001	-0.086
683.5	0.005	0.001	-0.086
683	0.005	0.001	-0.086
682.5	0.006	0.001	-0.085
682	0.006	0.001	-0.085
681.5	0.006	0.001	-0.084
681	0.006	0.001	-0.084
680.5	0.006	0.001	-0.083
680	0.006	0.001	-0.083
679.5	0.006	0.001	-0.083
679	0.006	0.001	-0.082
678.5	0.006	0.001	-0.082
678	0.006	0.001	-0.082
677.5	0.006	0.001	-0.081
677	0.006	0.001	-0.081
676.5	0.006	0.001	-0.081
676	0.006	0.001	-0.08
675.5	0.006	0.001	-0.08
675	0.006	0.001	-0.079
674.5	0.006	0.001	-0.079
674	0.006	0.001	-0.079
673.5	0.007	0.001	-0.078
673	0.007	0.001	-0.078
672.5	0.007	0.001	-0.078
672	0.007	0.002	-0.077
671.5	0.007	0.002	-0.077
671	0.007	0.002	-0.076
670.5	0.007	0.002	-0.076
670	0.007	0.002	-0.076
669.5	0.007	0.002	-0.075
669	0.007	0.002	-0.075
668.5	0.007	0.002	-0.075
668	0.007	0.002	-0.074
667.5	0.007	0.002	-0.074
667	0.007	0.002	-0.073
666.5	0.007	0.002	-0.073
666	0.007	0.002	-0.072
665.5	0.007	0.002	-0.072
665	0.007	0.002	-0.072
664.5	0.008	0.002	-0.071
664	0.007	0.002	-0.071
663.5	0.007	0.002	-0.07
663	0.008	0.002	-0.07
662.5	0.008	0.002	-0.07
662	0.008	0.002	-0.069
661.5	0.008	0.002	-0.069
661	0.008	0.002	-0.068
660.5	0.008	0.002	-0.068
660	0.008	0.002	-0.068
659.5	0.008	0.002	-0.067
659	0.008	0.002	-0.067
658.5	0.008	0.002	-0.066
658	0.008	0.002	-0.066
657.5	0.008	0.002	-0.066
657	0.008	0.002	-0.065
656.5	0.008	0.002	-0.065
656	0.008	0.002	-0.064
655.5	0.008	0.002	-0.064
655	0.008	0.002	-0.063
654.5	0.008	0.002	-0.063
654	0.009	0.002	-0.062
653.5	0.009	0.002	-0.062
653	0.009	0.002	-0.062
652.5	0.009	0.002	-0.061
652	0.009	0.002	-0.061
651.5	0.009	0.002	-0.061
651	0.009	0.002	-0.06
650.5	0.009	0.002	-0.06
650	0.009	0.002	-0.059
649.5	0.009	0.002	-0.059
649	0.009	0.002	-0.059
648.5	0.009	0.002	-0.058
648	0.009	0.002	-0.058
647.5	0.009	0.002	-0.057
647	0.009	0.003	-0.057
646.5	0.009	0.002	-0.056
646	0.009	0.002	-0.056
645.5	0.009	0.003	-0.056
645	0.009	0.003	-0.055
644.5	0.009	0.003	-0.055
644	0.009	0.003	-0.054
643.5	0.009	0.002	-0.054
643	0.009	0.002	-0.053
642.5	0.009	0.002	-0.053
642	0.009	0.002	-0.052
641.5	0.009	0.002	-0.052
641	0.009	0.002	-0.051
640.5	0.009	0.002	-0.051
640	0.009	0.002	-0.05
639.5	0.009	0.002	-0.05
639	0.009	0.002	-0.049
638.5	0.009	0.002	-0.049
638	0.009	0.002	-0.048
637.5	0.009	0.002	-0.048
637	0.008	0.002	-0.047
636.5	0.008	0.002	-0.047
636	0.009	0.002	-0.046
635.5	0.008	0.002	-0.046
635	0.008	0.002	-0.045
634.5	0.009	0.002	-0.045
634	0.009	0.002	-0.044
633.5	0.009	0.002	-0.044
633	0.009	0.002	-0.043
632.5	0.009	0.002	-0.043
632	0.009	0.002	-0.042
631.5	0.009	0.002	-0.042
631	0.009	0.002	-0.041
630.5	0.009	0.002	-0.04
630	0.009	0.002	-0.04
629.5	0.009	0.002	-0.039
629	0.009	0.002	-0.039
628.5	0.009	0.002	-0.038
628	0.009	0.002	-0.038
627.5	0.009	0.002	-0.037
627	0.009	0.002	-0.036
626.5	0.009	0.002	-0.036
626	0.009	0.002	-0.035
625.5	0.009	0.002	-0.035
625	0.01	0.002	-0.034
624.5	0.01	0.002	-0.034
624	0.01	0.002	-0.033
623.5	0.01	0.002	-0.033
623	0.01	0.002	-0.032
622.5	0.01	0.002	-0.031
622	0.01	0.002	-0.031
621.5	0.01	0.002	-0.03
621	0.01	0.002	-0.029
620.5	0.01	0.002	-0.029
620	0.01	0.002	-0.028
619.5	0.01	0.002	-0.027
619	0.011	0.002	-0.027
618.5	0.01	0.002	-0.026
618	0.011	0.002	-0.025
617.5	0.011	0.002	-0.025
617	0.011	0.002	-0.024
616.5	0.011	0.002	-0.023
616	0.011	0.002	-0.023
615.5	0.011	0.002	-0.022
615	0.011	0.002	-0.022
614.5	0.011	0.002	-0.021
614	0.012	0.002	-0.02
613.5	0.012	0.002	-0.02
613	0.012	0.002	-0.019
612.5	0.012	0.002	-0.018
612	0.012	0.002	-0.018
611.5	0.012	0.002	-0.017
611	0.012	0.002	-0.016
610.5	0.012	0.002	-0.016
610	0.012	0.002	-0.015
609.5	0.013	0.002	-0.014
609	0.013	0.002	-0.014
608.5	0.013	0.002	-0.013
608	0.013	0.002	-0.013
607.5	0.013	0.002	-0.012
607	0.013	0.003	-0.011
606.5	0.013	0.003	-0.011
606	0.014	0.003	-0.01
605.5	0.014	0.003	-0.009
605	0.014	0.003	-0.009
604.5	0.014	0.003	-0.008
604	0.014	0.003	-0.008
603.5	0.014	0.003	-0.007
603	0.015	0.003	-0.006
602.5	0.015	0.003	-0.006
602	0.015	0.003	-0.005
601.5	0.016	0.003	-0.005
601	0.016	0.003	-0.004
600.5	0.016	0.003	-0.004
600	0.016	0.003	-0.003
599.5	0.016	0.003	-0.003
599	0.017	0.003	-0.002
598.5	0.017	0.003	-0.001
598	0.017	0.003	-0.001
597.5	0.017	0.003	0
597	0.018	0.003	0
596.5	0.018	0.003	0.001
596	0.018	0.003	0.002
595.5	0.019	0.003	0.003
595	0.019	0.004	0.003
594.5	0.019	0.004	0.004
594	0.02	0.004	0.004
593.5	0.02	0.004	0.005
593	0.02	0.004	0.006
592.5	0.021	0.004	0.006
592	0.021	0.004	0.007
591.5	0.022	0.004	0.008
591	0.022	0.004	0.008
590.5	0.022	0.004	0.009
590	0.023	0.004	0.01
589.5	0.023	0.004	0.011
589	0.024	0.004	0.012
588.5	0.024	0.004	0.012
588	0.025	0.004	0.013
587.5	0.025	0.004	0.014
587	0.026	0.005	0.015
586.5	0.026	0.005	0.015
586	0.027	0.005	0.016
585.5	0.027	0.005	0.017
585	0.028	0.005	0.018
584.5	0.028	0.005	0.019
584	0.029	0.005	0.019
583.5	0.029	0.005	0.02
583	0.03	0.005	0.021
582.5	0.03	0.005	0.022
582	0.031	0.005	0.023
581.5	0.032	0.006	0.024
581	0.032	0.006	0.025
580.5	0.033	0.006	0.026
580	0.033	0.006	0.027
579.5	0.034	0.006	0.028
579	0.035	0.006	0.029
578.5	0.035	0.006	0.03
578	0.036	0.006	0.031
577.5	0.036	0.007	0.032
577	0.037	0.007	0.033
576.5	0.038	0.007	0.035
576	0.038	0.007	0.036
575.5	0.039	0.007	0.037
575	0.04	0.008	0.038
574.5	0.04	0.008	0.039
574	0.041	0.008	0.04
573.5	0.042	0.008	0.041
573	0.043	0.008	0.043
572.5	0.043	0.009	0.044
572	0.044	0.009	0.045
571.5	0.045	0.009	0.046
571	0.046	0.009	0.047
570.5	0.046	0.01	0.049
570	0.047	0.01	0.05
569.5	0.048	0.011	0.051
569	0.049	0.011	0.052
568.5	0.05	0.012	0.053
568	0.05	0.012	0.055
567.5	0.051	0.013	0.056
567	0.052	0.014	0.057
566.5	0.053	0.015	0.058
566	0.053	0.016	0.06
565.5	0.054	0.017	0.061
565	0.055	0.018	0.063
564.5	0.056	0.02	0.064
564	0.057	0.022	0.065
563.5	0.058	0.024	0.066
563	0.058	0.026	0.068
562.5	0.059	0.028	0.069
562	0.059	0.031	0.07
561.5	0.06	0.035	0.071
561	0.06	0.039	0.072
560.5	0.061	0.043	0.074
560	0.062	0.048	0.075
559.5	0.062	0.055	0.076
559	0.063	0.061	0.078
558.5	0.063	0.068	0.079
558	0.064	0.077	0.08
557.5	0.064	0.087	0.082
557	0.065	0.096	0.083
556.5	0.065	0.106	0.085
556	0.065	0.116	0.086
555.5	0.066	0.127	0.088
555	0.066	0.138	0.089
554.5	0.066	0.15	0.091
554	0.067	0.16	0.093
553.5	0.067	0.167	0.094
553	0.067	0.174	0.095
552.5	0.068	0.178	0.096
552	0.068	0.18	0.098
551.5	0.069	0.18	0.099
551	0.069	0.178	0.1
550.5	0.07	0.174	0.1
550	0.07	0.169	0.101
549.5	0.071	0.162	0.102
549	0.071	0.154	0.102
548.5	0.072	0.145	0.103
548	0.072	0.136	0.103
547.5	0.073	0.127	0.104
547	0.074	0.117	0.105
546.5	0.074	0.108	0.105
546	0.075	0.1	0.106
545.5	0.075	0.093	0.107
545	0.076	0.086	0.108
544.5	0.077	0.081	0.108
544	0.077	0.077	0.109
543.5	0.078	0.073	0.11
543	0.079	0.07	0.111
542.5	0.079	0.068	0.112
542	0.08	0.065	0.113
541.5	0.08	0.064	0.114
541	0.081	0.062	0.115
540.5	0.082	0.061	0.117
540	0.082	0.059	0.118
539.5	0.083	0.058	0.119
539	0.083	0.057	0.12
538.5	0.084	0.057	0.121
538	0.084	0.056	0.122
537.5	0.085	0.056	0.123
537	0.086	0.056	0.124
536.5	0.086	0.056	0.125
536	0.087	0.057	0.127
535.5	0.088	0.058	0.128
535	0.088	0.059	0.129
534.5	0.088	0.06	0.13
534	0.088	0.062	0.131
533.5	0.089	0.064	0.132
533	0.089	0.066	0.133
532.5	0.089	0.068	0.134
532	0.09	0.07	0.135
531.5	0.09	0.072	0.136
531	0.09	0.074	0.137
530.5	0.09	0.075	0.138
530	0.09	0.077	0.139
529.5	0.09	0.078	0.14
529	0.09	0.079	0.141
528.5	0.09	0.08	0.142
528	0.09	0.082	0.143
527.5	0.09	0.083	0.144
527	0.09	0.085	0.145
526.5	0.09	0.088	0.146
526	0.09	0.091	0.147
525.5	0.09	0.094	0.148
525	0.09	0.097	0.148
524.5	0.089	0.099	0.149
524	0.089	0.102	0.15
523.5	0.089	0.104	0.151
523	0.089	0.105	0.152
522.5	0.088	0.105	0.153
522	0.088	0.105	0.153
521.5	0.087	0.103	0.154
521	0.087	0.101	0.154
520.5	0.087	0.099	0.155
520	0.086	0.096	0.155
519.5	0.085	0.093	0.156
519	0.085	0.09	0.156
518.5	0.084	0.087	0.156
518	0.083	0.085	0.157
517.5	0.083	0.082	0.157
517	0.082	0.08	0.157
516.5	0.081	0.078	0.158
516	0.08	0.077	0.158
515.5	0.08	0.075	0.158
515	0.079	0.073	0.159
514.5	0.078	0.072	0.159
514	0.077	0.07	0.159
513.5	0.076	0.069	0.159
513	0.075	0.067	0.16
512.5	0.074	0.066	0.16
512	0.074	0.064	0.16
511.5	0.073	0.063	0.16
511	0.072	0.061	0.161
510.5	0.071	0.059	0.161
510	0.07	0.057	0.161
509.5	0.069	0.055	0.161
509	0.069	0.053	0.162
508.5	0.068	0.051	0.162
508	0.067	0.05	0.162
507.5	0.067	0.048	0.163
507	0.066	0.046	0.163
506.5	0.065	0.045	0.163
506	0.065	0.043	0.163
505.5	0.064	0.041	0.164
505	0.064	0.04	0.164
504.5	0.063	0.038	0.165
504	0.063	0.036	0.165
503.5	0.062	0.035	0.166
503	0.062	0.033	0.166
502.5	0.062	0.032	0.167
502	0.062	0.03	0.167
501.5	0.061	0.029	0.168
501	0.061	0.028	0.169
500.5	0.061	0.027	0.169
500	0.06	0.026	0.17
499.5	0.06	0.026	0.171
499	0.06	0.025	0.171
498.5	0.06	0.024	0.172
498	0.06	0.024	0.173
497.5	0.06	0.024	0.174
497	0.06	0.023	0.174
496.5	0.06	0.023	0.175
496	0.06	0.022	0.176
495.5	0.06	0.022	0.177
495	0.06	0.022	0.177
494.5	0.061	0.022	0.178
494	0.061	0.022	0.179
493.5	0.061	0.021	0.18
493	0.061	0.021	0.181
492.5	0.061	0.021	0.182
492	0.061	0.021	0.182
491.5	0.061	0.021	0.183
491	0.062	0.021	0.184
490.5	0.062	0.021	0.185
490	0.062	0.021	0.186
489.5	0.063	0.021	0.187
489	0.063	0.021	0.188
488.5	0.063	0.021	0.189
488	0.063	0.021	0.19
487.5	0.064	0.021	0.191
487	0.064	0.021	0.192
486.5	0.064	0.021	0.192
486	0.065	0.021	0.193
485.5	0.065	0.021	0.194
485	0.065	0.021	0.195
484.5	0.066	0.021	0.196
484	0.066	0.021	0.197
483.5	0.066	0.022	0.198
483	0.066	0.022	0.199
482.5	0.067	0.022	0.2
482	0.067	0.022	0.2
481.5	0.067	0.022	0.201
481	0.068	0.022	0.202
480.5	0.068	0.023	0.203
480	0.068	0.023	0.204
479.5	0.069	0.023	0.205
479	0.069	0.023	0.205
478.5	0.069	0.023	0.206
478	0.069	0.024	0.207
477.5	0.07	0.024	0.208
477	0.07	0.024	0.209
476.5	0.07	0.024	0.209
476	0.071	0.024	0.211
475.5	0.071	0.025	0.211
475	0.072	0.025	0.212
474.5	0.072	0.025	0.213
474	0.072	0.025	0.214
473.5	0.073	0.025	0.215
473	0.073	0.025	0.216
472.5	0.074	0.026	0.217
472	0.074	0.026	0.218
471.5	0.075	0.026	0.219
471	0.075	0.026	0.219
470.5	0.076	0.026	0.221
470	0.076	0.026	0.222
469.5	0.077	0.026	0.223
469	0.078	0.026	0.223
468.5	0.078	0.026	0.225
468	0.079	0.026	0.226
467.5	0.08	0.025	0.227
467	0.08	0.026	0.228
466.5	0.081	0.026	0.23
466	0.082	0.026	0.231
465.5	0.083	0.026	0.232
465	0.084	0.026	0.234
464.5	0.085	0.026	0.235
464	0.086	0.026	0.237
463.5	0.087	0.027	0.238
463	0.088	0.027	0.24
462.5	0.089	0.027	0.241
462	0.09	0.027	0.243
461.5	0.092	0.028	0.245
461	0.093	0.028	0.247
460.5	0.094	0.028	0.249
460	0.096	0.028	0.251
459.5	0.097	0.029	0.253
459	0.099	0.029	0.255
458.5	0.1	0.029	0.258
458	0.102	0.03	0.26
457.5	0.103	0.03	0.263
457	0.105	0.031	0.265
456.5	0.107	0.031	0.268
456	0.109	0.032	0.271
455.5	0.111	0.032	0.274
455	0.113	0.033	0.277
454.5	0.115	0.033	0.28
454	0.117	0.034	0.284
453.5	0.119	0.035	0.288
453	0.121	0.036	0.291
452.5	0.123	0.037	0.295
452	0.125	0.037	0.299
451.5	0.127	0.038	0.303
451	0.129	0.039	0.307
450.5	0.132	0.04	0.311
450	0.134	0.042	0.316
449.5	0.136	0.043	0.32
449	0.138	0.044	0.325
448.5	0.14	0.046	0.33
448	0.142	0.047	0.335
447.5	0.144	0.049	0.34
447	0.146	0.051	0.345
446.5	0.148	0.052	0.35
446	0.15	0.054	0.356
445.5	0.152	0.056	0.362
445	0.153	0.058	0.367
444.5	0.155	0.06	0.373
444	0.157	0.063	0.379
443.5	0.159	0.066	0.385
443	0.161	0.068	0.392
442.5	0.163	0.071	0.399
442	0.165	0.074	0.404
441.5	0.167	0.078	0.411
441	0.169	0.081	0.418
440.5	0.172	0.085	0.425
440	0.174	0.089	0.433
439.5	0.176	0.093	0.44
439	0.179	0.098	0.447
438.5	0.181	0.103	0.455
438	0.184	0.109	0.463
437.5	0.187	0.115	0.471
437	0.189	0.121	0.48
436.5	0.192	0.128	0.488
436	0.196	0.136	0.497
435.5	0.199	0.144	0.504
435	0.203	0.154	0.513
434.5	0.206	0.164	0.523
434	0.21	0.175	0.531
433.5	0.214	0.187	0.54
433	0.219	0.201	0.55
432.5	0.224	0.217	0.561
432	0.229	0.235	0.57
431.5	0.235	0.254	0.58
431	0.24	0.276	0.59
430.5	0.246	0.3	0.6
430	0.253	0.328	0.611
429.5	0.26	0.359	0.621
429	0.268	0.395	0.632
428.5	0.276	0.434	0.644
428	0.285	0.474	0.656
427.5	0.293	0.517	0.668
427	0.303	0.561	0.68
426.5	0.313	0.604	0.694
426	0.323	0.646	0.704
425.5	0.335	0.691	0.719
425	0.347	0.736	0.735
424.5	0.361	0.778	0.751
424	0.375	0.82	0.765
423.5	0.389	0.86	0.782
423	0.405	0.896	0.8
422.5	0.42	0.928	0.816
422	0.437	0.963	0.835
421.5	0.456	0.99	0.853
421	0.475	1.013	0.873
420.5	0.494	1.028	0.888
420	0.514	1.04	0.907
419.5	0.534	1.046	0.924
419	0.555	1.045	0.937
418.5	0.578	1.04	0.953
418	0.6	1.03	0.971
417.5	0.622	1.017	0.983
417	0.644	0.999	0.999
416.5	0.666	0.978	1.011
416	0.688	0.955	1.026
415.5	0.708	0.933	1.034
415	0.728	0.907	1.043
414.5	0.748	0.879	1.06
414	0.765	0.851	1.07
413.5	0.781	0.823	1.082
413	0.796	0.795	1.094
412.5	0.81	0.766	1.106
412	0.823	0.737	1.112
411.5	0.834	0.707	1.112
411	0.844	0.68	1.13
410.5	0.85	0.654	1.131
410	0.857	0.63	1.137
409.5	0.861	0.606	1.137
409	0.865	0.582	1.148
408.5	0.867	0.56	1.142
408	0.866	0.538	1.143
407.5	0.865	0.517	1.146
407	0.862	0.497	1.138
406.5	0.858	0.479	1.13
406	0.853	0.463	1.139
405.5	0.845	0.447	1.137
405	0.838	0.432	1.128
404.5	0.828	0.418	1.121
404	0.82	0.405	1.115
403.5	0.808	0.394	1.111
403	0.796	0.384	1.101
402.5	0.784	0.374	1.096
402	0.771	0.365	1.084
401.5	0.756	0.356	1.08
401	0.741	0.348	1.07
400.5	0.726	0.341	1.06
400	0.712	0.335	1.048
399.5	0.697	0.329	1.039
399	0.683	0.323	1.039
398.5	0.668	0.316	1.023
398	0.651	0.31	1.005
397.5	0.635	0.303	1.001
397	0.619	0.297	0.99
396.5	0.605	0.291	0.981
396	0.591	0.284	0.974
395.5	0.577	0.278	0.96
395	0.562	0.271	0.948
394.5	0.549	0.264	0.942
394	0.536	0.258	0.931
393.5	0.523	0.251	0.931
393	0.511	0.244	0.918
392.5	0.5	0.238	0.913
392	0.487	0.231	0.902
391.5	0.475	0.223	0.893
391	0.465	0.217	0.891
390.5	0.453	0.211	0.884
390	0.444	0.205	0.879
389.5	0.434	0.199	0.869
389	0.424	0.194	0.858
388.5	0.414	0.188	0.859
388	0.405	0.183	0.859
387.5	0.396	0.178	0.856
387	0.386	0.173	0.843
386.5	0.378	0.169	0.847
386	0.371	0.165	0.845
385.5	0.362	0.161	0.833
385	0.354	0.157	0.834
384.5	0.347	0.153	0.833
384	0.34	0.151	0.835
383.5	0.333	0.148	0.83
383	0.327	0.145	0.831
382.5	0.32	0.143	0.832
382	0.314	0.141	0.832
381.5	0.307	0.139	0.829
381	0.301	0.137	0.838
380.5	0.295	0.136	0.847
380	0.291	0.134	0.851
379.5	0.286	0.133	0.846
379	0.281	0.132	0.854
378.5	0.275	0.131	0.86
378	0.27	0.131	0.865
377.5	0.266	0.13	0.879
377	0.262	0.129	0.893
376.5	0.258	0.128	0.89
376	0.255	0.128	0.912
375.5	0.251	0.128	0.923
375	0.247	0.128	0.942
374.5	0.244	0.128	0.951
374	0.241	0.128	0.964
373.5	0.239	0.128	0.972
373	0.235	0.129	0.986
372.5	0.234	0.129	1.003
372	0.231	0.129	1.04
371.5	0.229	0.13	1.032
371	0.227	0.131	1.059
370.5	0.225	0.132	1.042
370	0.224	0.133	1.071
369.5	0.222	0.134	1.069
369	0.221	0.136	1.076
368.5	0.22	0.137	1.096
368	0.218	0.138	1.095
367.5	0.217	0.139	1.095
367	0.217	0.141	1.093
366.5	0.216	0.142	1.097
366	0.216	0.145	1.085
365.5	0.215	0.147	1.102
365	0.216	0.149	1.085
364.5	0.215	0.151	1.078
364	0.216	0.153	1.047
363.5	0.215	0.154	1.056
363	0.215	0.155	1.046
362.5	0.214	0.157	1.04
362	0.215	0.159	1.03
361.5	0.216	0.162	1.027
361	0.216	0.163	1.009
360.5	0.216	0.165	1.014
360	0.218	0.167	1.004
359.5	0.218	0.169	0.983
359	0.217	0.168	0.992
358.5	0.219	0.171	0.975
358	0.22	0.172	0.968
357.5	0.22	0.174	0.966
357	0.221	0.176	0.965
356.5	0.221	0.177	0.948
356	0.223	0.179	0.939
355.5	0.222	0.181	0.928
355	0.222	0.182	0.929
354.5	0.222	0.183	0.923
354	0.223	0.184	0.896
353.5	0.224	0.187	0.889
353	0.224	0.187	0.871
352.5	0.224	0.188	0.863
352	0.223	0.191	0.854
351.5	0.222	0.193	0.858
351	0.222	0.193	0.84
350.5	0.222	0.195	0.829
350	0.22	0.197	0.827
