# Supplementary material for: MmcA is an electron conduit that facilitates both intracellular and extracellular electron transport in Methanosarcina acetivorans
Source: Nat Commun. 2024 Apr 17;15:3300. doi: 10.1038/s41467-024-47564-2 (PMC11024163; doi:10.1038/s41467-024-47564-2)
Supplement: Supplementary file 4 — Source data [file 41467_2024_47564_MOESM4_ESM.zip › Figure 3D.xlsx]

## Sheet: Sheet1
Source data_Figure 3B: data points from 380 to 600 nm were used in the figure
WL/nm	MmcA	MmcA + SD	MmcA+SD + AQDS
800	0	0	-0.002
799.5	0	0	-0.002
799	0	0	-0.002
798.5	0	0	-0.002
798	0	0	-0.002
797.5	0	0	-0.002
797	0	0	-0.002
796.5	0	0	-0.002
796	0	0	-0.002
795.5	0	0	-0.002
795	0	0	-0.002
794.5	0	0	-0.002
794	0	0	-0.002
793.5	0	0	-0.002
793	0	0	-0.002
792.5	0	0	-0.002
792	0	0	-0.002
791.5	0	0	-0.002
791	0	0	-0.002
790.5	0	0	-0.002
790	0	0	-0.002
789.5	0	0	-0.002
789	0	0	-0.002
788.5	0	0	-0.002
788	0	0	-0.002
787.5	0	0	-0.002
787	0	0	-0.002
786.5	0	0	-0.002
786	0	0	-0.002
785.5	0	0	-0.002
785	0	0	-0.002
784.5	0	0	-0.002
784	0	0	-0.002
783.5	0	0	-0.002
783	0	0	-0.002
782.5	0	0	-0.002
782	0	0	-0.002
781.5	0	0	-0.002
781	0	0	-0.002
780.5	0	0	-0.002
780	0	0	-0.001
779.5	0	0	-0.002
779	0	0	-0.002
778.5	0	0	-0.002
778	0	0	-0.002
777.5	0	0	-0.002
777	0	0	-0.002
776.5	0	0	-0.002
776	0.001	0	-0.001
775.5	0	0	-0.001
775	0	0	-0.001
774.5	0	0	-0.001
774	0	0	-0.002
773.5	0.001	0	-0.001
773	0	0	-0.001
772.5	0.001	0	-0.001
772	0.001	0	-0.001
771.5	0.001	0	-0.001
771	0.001	0	-0.001
770.5	0.001	0	-0.002
770	0.001	0	-0.001
769.5	0.001	0	-0.001
769	0.001	0	-0.001
768.5	0.001	0	-0.001
768	0.001	0	-0.001
767.5	0.001	0	-0.001
767	0.001	0	-0.001
766.5	0.001	0	-0.001
766	0.001	0	-0.001
765.5	0.001	0	-0.001
765	0.001	0	-0.001
764.5	0.001	0	-0.001
764	0.001	0	-0.001
763.5	0.001	0	-0.001
763	0.001	0	-0.001
762.5	0.001	0	-0.001
762	0.001	0	-0.001
761.5	0.001	0	-0.001
761	0.001	0	-0.001
760.5	0.001	0	-0.001
760	0.001	0	-0.001
759.5	0.001	0	-0.001
759	0.001	0	-0.001
758.5	0.001	0	-0.001
758	0.001	0	-0.001
757.5	0.001	0	-0.001
757	0.001	0	-0.001
756.5	0.001	0	-0.001
756	0.001	0	-0.001
755.5	0.001	0	-0.001
755	0.001	0	-0.001
754.5	0.001	0	-0.001
754	0.001	0.001	-0.001
753.5	0.001	0	-0.001
753	0.001	0	-0.001
752.5	0.001	0	-0.001
752	0.001	0	-0.001
751.5	0.001	0	-0.001
751	0.001	0	-0.001
750.5	0.001	0	-0.001
750	0.001	0	-0.001
749.5	0.001	0	-0.001
749	0.001	0.001	-0.001
748.5	0.001	0	-0.001
748	0.001	0	-0.001
747.5	0.001	0	-0.001
747	0.001	0	-0.001
746.5	0.001	0	-0.001
746	0.001	0	-0.001
745.5	0.001	0	-0.001
745	0.001	0	-0.001
744.5	0.001	0	-0.001
744	0.001	0	-0.001
743.5	0.001	0	-0.001
743	0.001	0	-0.001
742.5	0.001	0	-0.001
742	0.001	0	-0.001
741.5	0.001	0	-0.001
741	0.001	0	-0.001
740.5	0.001	0	-0.001
740	0.002	0.001	-0.001
739.5	0.001	0	-0.001
739	0.001	0	-0.001
738.5	0.002	0.001	-0.001
738	0.002	0.001	-0.001
737.5	0.001	0	-0.001
737	0.001	0	-0.001
736.5	0.002	0.001	-0.001
736	0.001	0	-0.001
735.5	0.001	0	-0.001
735	0.002	0.001	-0.001
734.5	0.002	0	-0.001
734	0.001	0	-0.001
733.5	0.002	0.001	-0.001
733	0.002	0.001	-0.001
732.5	0.002	0	-0.001
732	0.002	0.001	-0.001
731.5	0.002	0.001	-0.001
731	0.002	0.001	-0.001
730.5	0.002	0.001	-0.001
730	0.002	0	-0.001
729.5	0.002	0.001	-0.001
729	0.002	0.001	0
728.5	0.002	0.001	-0.001
728	0.002	0	-0.001
727.5	0.002	0.001	0
727	0.002	0.001	-0.001
726.5	0.002	0.001	-0.001
726	0.002	0.001	0
725.5	0.002	0.001	0
725	0.002	0.001	-0.001
724.5	0.002	0.001	-0.001
724	0.002	0.001	-0.001
723.5	0.002	0.001	-0.001
723	0.002	0.001	-0.001
722.5	0.002	0.001	-0.001
722	0.002	0.001	-0.001
721.5	0.002	0.001	-0.001
721	0.002	0.001	0
720.5	0.002	0.001	0
720	0.002	0.001	-0.001
719.5	0.002	0.001	0
719	0.002	0.001	0
718.5	0.002	0.001	0
718	0.002	0.001	0
717.5	0.002	0.001	0
717	0.002	0.001	0
716.5	0.002	0.001	0
716	0.002	0.001	0
715.5	0.002	0.001	0
715	0.002	0.001	0
714.5	0.002	0.001	0
714	0.002	0.001	0
713.5	0.002	0.001	0
713	0.002	0.001	0
712.5	0.002	0.001	0
712	0.002	0.001	0
711.5	0.002	0.001	0
711	0.002	0.001	0
710.5	0.003	0.001	0
710	0.002	0.001	0
709.5	0.002	0.001	0
709	0.002	0.001	0
708.5	0.002	0.001	-0.001
708	0.003	0.001	0
707.5	0.003	0.001	0
707	0.002	0.001	-0.001
706.5	0.002	0.001	0
706	0.003	0.001	0
705.5	0.003	0.001	0
705	0.002	0.001	0
704.5	0.003	0.001	0
704	0.003	0.001	0
703.5	0.003	0.001	0
703	0.003	0.001	0
702.5	0.003	0.001	0
702	0.003	0.001	0
701.5	0.003	0.001	0
701	0.003	0.001	0
700.5	0.003	0.001	0
700	0.003	0.001	0
699.5	0.003	0.001	0
699	0.003	0.001	0
698.5	0.003	0.001	0
698	0.003	0.001	0
697.5	0.003	0.001	0
697	0.003	0.001	0
696.5	0.003	0.001	0
696	0.003	0.001	0
695.5	0.003	0.001	0
695	0.003	0.001	0
694.5	0.003	0.001	0
694	0.003	0.001	0
693.5	0.003	0.002	0.001
693	0.003	0.001	0
692.5	0.003	0.001	0
692	0.003	0.002	0
691.5	0.003	0.001	0
691	0.003	0.002	0
690.5	0.004	0.002	0
690	0.003	0.001	0
689.5	0.003	0.001	0
689	0.004	0.002	0.001
688.5	0.004	0.002	0.001
688	0.004	0.002	0.001
687.5	0.004	0.002	0.001
687	0.004	0.002	0.001
686.5	0.004	0.002	0.001
686	0.004	0.002	0.001
685.5	0.004	0.002	0.001
685	0.004	0.002	0.001
684.5	0.004	0.002	0.001
684	0.004	0.002	0.001
683.5	0.004	0.002	0.001
683	0.004	0.002	0.001
682.5	0.004	0.002	0.001
682	0.004	0.002	0.001
681.5	0.004	0.002	0.001
681	0.004	0.002	0.001
680.5	0.004	0.002	0.001
680	0.004	0.002	0.001
679.5	0.005	0.002	0.001
679	0.005	0.002	0.001
678.5	0.005	0.002	0.001
678	0.005	0.002	0.001
677.5	0.005	0.002	0.001
677	0.005	0.002	0.001
676.5	0.005	0.002	0.001
676	0.005	0.002	0.001
675.5	0.005	0.002	0.001
675	0.005	0.002	0.001
674.5	0.005	0.002	0.001
674	0.005	0.002	0.001
673.5	0.005	0.002	0.001
673	0.005	0.002	0.001
672.5	0.005	0.002	0.001
672	0.005	0.002	0.001
671.5	0.005	0.002	0.002
671	0.005	0.002	0.002
670.5	0.005	0.002	0.002
670	0.005	0.002	0.002
669.5	0.005	0.002	0.002
669	0.006	0.002	0.002
668.5	0.006	0.002	0.002
668	0.006	0.002	0.002
667.5	0.005	0.002	0.002
667	0.006	0.003	0.002
666.5	0.006	0.002	0.002
666	0.006	0.002	0.002
665.5	0.006	0.003	0.002
665	0.006	0.003	0.002
664.5	0.006	0.002	0.002
664	0.006	0.002	0.002
663.5	0.006	0.003	0.002
663	0.006	0.003	0.002
662.5	0.006	0.003	0.002
662	0.006	0.003	0.002
661.5	0.006	0.003	0.002
661	0.006	0.003	0.002
660.5	0.006	0.003	0.002
660	0.006	0.003	0.002
659.5	0.006	0.003	0.002
659	0.006	0.003	0.002
658.5	0.006	0.003	0.002
658	0.006	0.003	0.002
657.5	0.007	0.003	0.002
657	0.007	0.003	0.003
656.5	0.007	0.003	0.002
656	0.007	0.003	0.003
655.5	0.007	0.003	0.003
655	0.007	0.003	0.003
654.5	0.007	0.003	0.003
654	0.007	0.003	0.003
653.5	0.007	0.003	0.003
653	0.007	0.003	0.003
652.5	0.007	0.003	0.003
652	0.007	0.003	0.003
651.5	0.007	0.003	0.003
651	0.007	0.003	0.003
650.5	0.007	0.003	0.003
650	0.007	0.003	0.003
649.5	0.007	0.003	0.003
649	0.007	0.003	0.003
648.5	0.007	0.003	0.003
648	0.007	0.003	0.003
647.5	0.007	0.003	0.003
647	0.007	0.003	0.003
646.5	0.008	0.003	0.003
646	0.008	0.003	0.003
645.5	0.008	0.003	0.003
645	0.008	0.003	0.004
644.5	0.008	0.003	0.004
644	0.008	0.003	0.004
643.5	0.008	0.003	0.004
643	0.008	0.003	0.004
642.5	0.008	0.003	0.004
642	0.008	0.003	0.004
641.5	0.008	0.003	0.004
641	0.008	0.003	0.004
640.5	0.008	0.003	0.004
640	0.008	0.003	0.004
639.5	0.008	0.003	0.004
639	0.008	0.003	0.004
638.5	0.008	0.003	0.004
638	0.009	0.003	0.004
637.5	0.009	0.004	0.004
637	0.009	0.004	0.004
636.5	0.009	0.004	0.004
636	0.009	0.004	0.004
635.5	0.009	0.004	0.004
635	0.009	0.004	0.004
634.5	0.009	0.004	0.004
634	0.009	0.004	0.004
633.5	0.009	0.004	0.004
633	0.009	0.004	0.004
632.5	0.009	0.004	0.004
632	0.009	0.004	0.004
631.5	0.009	0.003	0.004
631	0.009	0.004	0.004
630.5	0.009	0.004	0.004
630	0.01	0.004	0.004
629.5	0.01	0.004	0.005
629	0.01	0.004	0.005
628.5	0.01	0.004	0.005
628	0.01	0.004	0.005
627.5	0.01	0.004	0.005
627	0.01	0.004	0.005
626.5	0.01	0.004	0.005
626	0.01	0.004	0.005
625.5	0.01	0.004	0.005
625	0.01	0.004	0.005
624.5	0.01	0.004	0.005
624	0.01	0.004	0.005
623.5	0.01	0.004	0.005
623	0.01	0.004	0.005
622.5	0.01	0.004	0.005
622	0.011	0.004	0.005
621.5	0.011	0.004	0.005
621	0.011	0.004	0.005
620.5	0.011	0.004	0.006
620	0.011	0.004	0.006
619.5	0.011	0.004	0.006
619	0.011	0.004	0.006
618.5	0.011	0.004	0.006
618	0.011	0.004	0.006
617.5	0.012	0.004	0.006
617	0.012	0.004	0.006
616.5	0.012	0.004	0.006
616	0.012	0.004	0.006
615.5	0.012	0.004	0.006
615	0.012	0.004	0.007
614.5	0.012	0.004	0.007
614	0.012	0.004	0.007
613.5	0.013	0.004	0.007
613	0.013	0.004	0.007
612.5	0.013	0.004	0.007
612	0.013	0.004	0.007
611.5	0.013	0.004	0.007
611	0.013	0.004	0.007
610.5	0.013	0.004	0.008
610	0.014	0.004	0.008
609.5	0.014	0.004	0.008
609	0.014	0.005	0.008
608.5	0.014	0.005	0.008
608	0.014	0.005	0.008
607.5	0.014	0.005	0.008
607	0.015	0.005	0.009
606.5	0.015	0.005	0.009
606	0.015	0.005	0.009
605.5	0.015	0.005	0.009
605	0.015	0.005	0.009
604.5	0.016	0.005	0.009
604	0.016	0.005	0.01
603.5	0.016	0.005	0.01
603	0.016	0.005	0.01
602.5	0.017	0.005	0.01
602	0.017	0.005	0.01
601.5	0.017	0.005	0.011
601	0.017	0.005	0.011
600.5	0.018	0.005	0.011
600	0.018	0.005	0.011
599.5	0.018	0.005	0.012
599	0.019	0.005	0.012
598.5	0.019	0.005	0.012
598	0.019	0.005	0.012
597.5	0.02	0.005	0.013
597	0.02	0.005	0.013
596.5	0.02	0.005	0.013
596	0.021	0.006	0.014
595.5	0.021	0.006	0.014
595	0.021	0.006	0.014
594.5	0.022	0.006	0.014
594	0.022	0.006	0.015
593.5	0.022	0.006	0.015
593	0.023	0.006	0.015
592.5	0.023	0.006	0.016
592	0.024	0.006	0.016
591.5	0.024	0.006	0.016
591	0.025	0.006	0.017
590.5	0.025	0.006	0.017
590	0.026	0.006	0.018
589.5	0.026	0.007	0.018
589	0.027	0.006	0.018
588.5	0.027	0.006	0.019
588	0.028	0.007	0.019
587.5	0.028	0.007	0.02
587	0.029	0.007	0.02
586.5	0.029	0.007	0.02
586	0.03	0.007	0.021
585.5	0.03	0.007	0.022
585	0.031	0.007	0.022
584.5	0.032	0.007	0.023
584	0.032	0.007	0.023
583.5	0.033	0.007	0.023
583	0.033	0.007	0.024
582.5	0.034	0.008	0.025
582	0.034	0.008	0.025
581.5	0.035	0.008	0.026
581	0.036	0.008	0.026
580.5	0.036	0.008	0.026
580	0.037	0.008	0.027
579.5	0.038	0.008	0.028
579	0.038	0.008	0.028
578.5	0.039	0.008	0.029
578	0.04	0.009	0.029
577.5	0.04	0.009	0.03
577	0.041	0.009	0.031
576.5	0.042	0.009	0.031
576	0.042	0.009	0.032
575.5	0.043	0.009	0.032
575	0.044	0.01	0.033
574.5	0.045	0.01	0.034
574	0.045	0.01	0.035
573.5	0.046	0.01	0.035
573	0.047	0.011	0.036
572.5	0.048	0.011	0.037
572	0.049	0.011	0.037
571.5	0.05	0.012	0.038
571	0.05	0.012	0.039
570.5	0.051	0.012	0.04
570	0.052	0.013	0.04
569.5	0.053	0.013	0.041
569	0.054	0.014	0.042
568.5	0.055	0.015	0.043
568	0.056	0.016	0.044
567.5	0.057	0.017	0.045
567	0.057	0.017	0.045
566.5	0.058	0.019	0.046
566	0.059	0.02	0.047
565.5	0.06	0.021	0.048
565	0.061	0.023	0.049
564.5	0.062	0.025	0.05
564	0.062	0.028	0.05
563.5	0.063	0.03	0.051
563	0.064	0.033	0.052
562.5	0.065	0.036	0.053
562	0.065	0.04	0.054
561.5	0.066	0.045	0.055
561	0.067	0.05	0.056
560.5	0.067	0.056	0.057
560	0.068	0.063	0.058
559.5	0.069	0.071	0.059
559	0.069	0.08	0.06
558.5	0.069	0.09	0.062
558	0.07	0.101	0.063
557.5	0.071	0.114	0.065
557	0.071	0.126	0.066
556.5	0.071	0.138	0.068
556	0.072	0.152	0.07
555.5	0.072	0.165	0.073
555	0.073	0.179	0.075
554.5	0.073	0.192	0.077
554	0.073	0.204	0.08
553.5	0.074	0.213	0.082
553	0.074	0.22	0.083
552.5	0.075	0.225	0.085
552	0.075	0.226	0.085
551.5	0.076	0.226	0.086
551	0.076	0.222	0.086
550.5	0.077	0.217	0.085
550	0.077	0.21	0.085
549.5	0.078	0.202	0.085
549	0.078	0.192	0.084
548.5	0.079	0.18	0.084
548	0.079	0.169	0.083
547.5	0.08	0.156	0.082
547	0.081	0.144	0.081
546.5	0.081	0.133	0.081
546	0.082	0.123	0.081
545.5	0.083	0.114	0.081
545	0.083	0.106	0.081
544.5	0.084	0.099	0.081
544	0.085	0.094	0.081
543.5	0.086	0.09	0.082
543	0.086	0.086	0.082
542.5	0.087	0.083	0.082
542	0.088	0.08	0.083
541.5	0.088	0.078	0.084
541	0.089	0.076	0.084
540.5	0.09	0.074	0.085
540	0.09	0.073	0.085
539.5	0.091	0.072	0.086
539	0.092	0.07	0.087
538.5	0.092	0.07	0.087
538	0.093	0.069	0.088
537.5	0.093	0.069	0.088
537	0.094	0.069	0.089
536.5	0.094	0.07	0.09
536	0.095	0.071	0.091
535.5	0.095	0.072	0.091
535	0.096	0.073	0.092
534.5	0.096	0.075	0.093
534	0.096	0.077	0.094
533.5	0.097	0.079	0.094
533	0.097	0.082	0.095
532.5	0.097	0.084	0.096
532	0.097	0.087	0.097
531.5	0.098	0.09	0.097
531	0.098	0.093	0.098
530.5	0.098	0.095	0.098
530	0.098	0.097	0.099
529.5	0.098	0.098	0.099
529	0.098	0.1	0.1
528.5	0.098	0.101	0.1
528	0.098	0.103	0.1
527.5	0.098	0.105	0.101
527	0.098	0.108	0.101
526.5	0.098	0.111	0.102
526	0.098	0.115	0.103
525.5	0.098	0.118	0.103
525	0.098	0.123	0.104
524.5	0.097	0.126	0.104
524	0.097	0.129	0.105
523.5	0.097	0.132	0.105
523	0.097	0.133	0.105
522.5	0.096	0.133	0.105
522	0.096	0.132	0.105
521.5	0.095	0.13	0.104
521	0.095	0.128	0.104
520.5	0.095	0.124	0.103
520	0.094	0.121	0.103
519.5	0.093	0.117	0.102
519	0.093	0.114	0.101
518.5	0.092	0.11	0.1
518	0.091	0.107	0.1
517.5	0.09	0.104	0.099
517	0.09	0.102	0.098
516.5	0.089	0.1	0.098
516	0.088	0.097	0.097
515.5	0.087	0.095	0.096
515	0.086	0.093	0.095
514.5	0.086	0.092	0.095
514	0.085	0.09	0.094
513.5	0.084	0.088	0.093
513	0.083	0.087	0.092
512.5	0.082	0.085	0.091
512	0.081	0.083	0.091
511.5	0.08	0.081	0.09
511	0.079	0.079	0.089
510.5	0.078	0.077	0.088
510	0.077	0.074	0.087
509.5	0.077	0.072	0.086
509	0.076	0.07	0.086
508.5	0.075	0.067	0.085
508	0.074	0.065	0.084
507.5	0.074	0.063	0.083
507	0.073	0.061	0.083
506.5	0.072	0.059	0.082
506	0.072	0.057	0.081
505.5	0.071	0.055	0.081
505	0.071	0.053	0.08
504.5	0.07	0.051	0.079
504	0.07	0.049	0.079
503.5	0.069	0.047	0.078
503	0.069	0.045	0.078
502.5	0.068	0.043	0.077
502	0.068	0.042	0.077
501.5	0.068	0.04	0.076
501	0.067	0.039	0.076
500.5	0.067	0.038	0.076
500	0.067	0.037	0.076
499.5	0.067	0.036	0.076
499	0.067	0.035	0.075
498.5	0.067	0.034	0.075
498	0.067	0.034	0.075
497.5	0.067	0.034	0.075
497	0.067	0.033	0.075
496.5	0.067	0.032	0.075
496	0.067	0.032	0.075
495.5	0.067	0.032	0.075
495	0.067	0.031	0.075
494.5	0.067	0.031	0.075
494	0.067	0.031	0.075
493.5	0.067	0.031	0.076
493	0.068	0.031	0.076
492.5	0.068	0.031	0.076
492	0.068	0.031	0.076
491.5	0.068	0.031	0.076
491	0.069	0.031	0.077
490.5	0.069	0.031	0.077
490	0.069	0.031	0.077
489.5	0.07	0.031	0.078
489	0.07	0.031	0.078
488.5	0.07	0.031	0.078
488	0.071	0.031	0.078
487.5	0.071	0.031	0.079
487	0.071	0.031	0.079
486.5	0.072	0.031	0.079
486	0.072	0.031	0.08
485.5	0.073	0.031	0.08
485	0.073	0.031	0.08
484.5	0.073	0.032	0.081
484	0.074	0.032	0.081
483.5	0.074	0.032	0.082
483	0.075	0.033	0.082
482.5	0.075	0.033	0.082
482	0.075	0.033	0.083
481.5	0.076	0.033	0.083
481	0.076	0.033	0.083
480.5	0.077	0.034	0.083
480	0.077	0.034	0.084
479.5	0.077	0.034	0.084
479	0.078	0.034	0.085
478.5	0.078	0.034	0.085
478	0.078	0.035	0.085
477.5	0.079	0.035	0.086
477	0.079	0.035	0.086
476.5	0.079	0.035	0.086
476	0.08	0.036	0.087
475.5	0.08	0.036	0.087
475	0.081	0.036	0.087
474.5	0.081	0.036	0.088
474	0.082	0.036	0.088
473.5	0.082	0.036	0.089
473	0.082	0.037	0.089
472.5	0.083	0.037	0.09
472	0.084	0.037	0.09
471.5	0.084	0.037	0.09
471	0.085	0.037	0.091
470.5	0.085	0.037	0.092
470	0.086	0.037	0.092
469.5	0.086	0.037	0.093
469	0.087	0.037	0.093
468.5	0.088	0.036	0.094
468	0.089	0.036	0.095
467.5	0.089	0.036	0.096
467	0.09	0.036	0.096
466.5	0.091	0.036	0.097
466	0.092	0.036	0.098
465.5	0.093	0.036	0.099
465	0.094	0.036	0.1
464.5	0.095	0.036	0.101
464	0.096	0.036	0.102
463.5	0.097	0.037	0.103
463	0.098	0.037	0.104
462.5	0.1	0.037	0.105
462	0.101	0.037	0.106
461.5	0.102	0.037	0.108
461	0.104	0.037	0.109
460.5	0.105	0.038	0.11
460	0.107	0.038	0.112
459.5	0.108	0.038	0.113
459	0.11	0.038	0.115
458.5	0.112	0.038	0.116
458	0.113	0.039	0.118
457.5	0.115	0.039	0.12
457	0.117	0.04	0.121
456.5	0.119	0.04	0.123
456	0.121	0.041	0.125
455.5	0.123	0.041	0.127
455	0.125	0.041	0.128
454.5	0.127	0.042	0.131
454	0.129	0.043	0.133
453.5	0.132	0.043	0.135
453	0.134	0.044	0.137
452.5	0.136	0.045	0.139
452	0.138	0.046	0.141
451.5	0.14	0.047	0.143
451	0.143	0.048	0.145
450.5	0.145	0.049	0.148
450	0.147	0.051	0.15
449.5	0.149	0.052	0.152
449	0.151	0.053	0.154
448.5	0.153	0.055	0.156
448	0.155	0.057	0.158
447.5	0.157	0.059	0.16
447	0.16	0.06	0.162
446.5	0.162	0.063	0.164
446	0.164	0.065	0.167
445.5	0.165	0.067	0.169
445	0.168	0.07	0.171
444.5	0.17	0.072	0.173
444	0.172	0.075	0.175
443.5	0.174	0.078	0.178
443	0.176	0.082	0.18
442.5	0.178	0.085	0.182
442	0.18	0.089	0.185
441.5	0.182	0.093	0.187
441	0.184	0.098	0.19
440.5	0.186	0.103	0.192
440	0.189	0.108	0.195
439.5	0.191	0.113	0.197
439	0.193	0.119	0.2
438.5	0.196	0.125	0.203
438	0.199	0.132	0.207
437.5	0.202	0.14	0.21
437	0.205	0.149	0.213
436.5	0.208	0.158	0.217
436	0.212	0.168	0.221
435.5	0.215	0.179	0.225
435	0.219	0.191	0.23
434.5	0.223	0.205	0.234
434	0.227	0.219	0.239
433.5	0.232	0.236	0.244
433	0.237	0.255	0.25
432.5	0.242	0.277	0.256
432	0.247	0.302	0.263
431.5	0.253	0.328	0.269
431	0.259	0.358	0.277
430.5	0.266	0.392	0.284
430	0.273	0.431	0.293
429.5	0.28	0.475	0.302
429	0.289	0.524	0.313
428.5	0.298	0.575	0.324
428	0.307	0.628	0.335
427.5	0.316	0.683	0.348
427	0.327	0.738	0.362
426.5	0.337	0.79	0.376
426	0.348	0.84	0.391
425.5	0.361	0.893	0.409
425	0.375	0.943	0.429
424.5	0.389	0.991	0.449
424	0.404	1.036	0.471
423.5	0.42	1.077	0.494
423	0.436	1.116	0.517
422.5	0.452	1.148	0.54
422	0.47	1.181	0.567
421.5	0.49	1.207	0.593
421	0.51	1.225	0.617
420.5	0.531	1.238	0.642
420	0.552	1.246	0.664
419.5	0.575	1.248	0.686
419	0.596	1.245	0.704
418.5	0.62	1.235	0.722
418	0.644	1.222	0.738
417.5	0.668	1.205	0.751
417	0.691	1.184	0.764
416.5	0.713	1.159	0.776
416	0.737	1.133	0.788
415.5	0.757	1.104	0.798
415	0.776	1.075	0.809
414.5	0.796	1.042	0.819
414	0.814	1.007	0.829
413.5	0.831	0.973	0.838
413	0.846	0.939	0.847
412.5	0.86	0.905	0.856
412	0.872	0.869	0.865
411.5	0.884	0.831	0.871
411	0.893	0.797	0.879
410.5	0.901	0.765	0.884
410	0.906	0.734	0.888
409.5	0.91	0.703	0.892
409	0.913	0.672	0.895
408.5	0.914	0.643	0.896
408	0.914	0.614	0.896
407.5	0.911	0.587	0.894
407	0.909	0.562	0.892
406.5	0.903	0.538	0.889
406	0.898	0.517	0.885
405.5	0.89	0.497	0.879
405	0.882	0.478	0.873
404.5	0.872	0.461	0.864
404	0.862	0.447	0.857
403.5	0.851	0.434	0.849
403	0.839	0.422	0.839
402.5	0.826	0.411	0.828
402	0.81	0.4	0.816
401.5	0.794	0.391	0.805
401	0.779	0.382	0.793
400.5	0.763	0.374	0.78
400	0.748	0.367	0.769
399.5	0.733	0.36	0.757
399	0.718	0.353	0.746
398.5	0.701	0.346	0.733
398	0.686	0.338	0.722
397.5	0.669	0.33	0.709
397	0.653	0.322	0.697
396.5	0.638	0.315	0.686
396	0.623	0.308	0.674
395.5	0.607	0.3	0.663
395	0.593	0.292	0.652
394.5	0.579	0.285	0.641
394	0.565	0.277	0.631
393.5	0.553	0.27	0.622
393	0.54	0.263	0.611
392.5	0.527	0.256	0.602
392	0.514	0.248	0.592
391.5	0.501	0.24	0.583
391	0.49	0.233	0.575
390.5	0.479	0.226	0.568
390	0.469	0.219	0.559
389.5	0.458	0.213	0.552
389	0.448	0.206	0.545
388.5	0.438	0.2	0.538
388	0.429	0.193	0.531
387.5	0.419	0.187	0.525
387	0.41	0.182	0.52
386.5	0.401	0.176	0.514
386	0.393	0.172	0.508
385.5	0.384	0.167	0.503
385	0.376	0.163	0.497
384.5	0.368	0.159	0.492
384	0.361	0.155	0.487
383.5	0.354	0.152	0.483
383	0.347	0.149	0.478
382.5	0.341	0.147	0.474
382	0.334	0.144	0.47
381.5	0.327	0.142	0.467
381	0.321	0.14	0.463
380.5	0.315	0.138	0.461
380	0.31	0.136	0.458
379.5	0.305	0.135	0.455
379	0.299	0.135	0.453
378.5	0.294	0.133	0.451
378	0.289	0.132	0.449
377.5	0.284	0.132	0.449
377	0.28	0.131	0.448
376.5	0.276	0.131	0.448
376	0.272	0.131	0.449
375.5	0.268	0.131	0.449
375	0.264	0.131	0.451
374.5	0.261	0.13	0.452
374	0.257	0.13	0.454
373.5	0.255	0.131	0.457
373	0.252	0.131	0.462
372.5	0.249	0.132	0.466
372	0.247	0.132	0.47
371.5	0.244	0.133	0.476
371	0.242	0.134	0.483
370.5	0.24	0.135	0.49
370	0.239	0.137	0.496
369.5	0.238	0.138	0.505
369	0.236	0.139	0.514
368.5	0.234	0.141	0.523
368	0.234	0.142	0.536
367.5	0.233	0.144	0.546
367	0.232	0.145	0.559
366.5	0.232	0.148	0.573
366	0.231	0.149	0.586
365.5	0.23	0.151	0.6
365	0.231	0.152	0.616
364.5	0.23	0.154	0.635
364	0.23	0.156	0.652
363.5	0.231	0.159	0.671
363	0.232	0.161	0.69
362.5	0.232	0.162	0.709
362	0.233	0.164	0.73
361.5	0.234	0.166	0.754
361	0.234	0.167	0.781
360.5	0.234	0.168	0.809
360	0.234	0.17	0.834
359.5	0.236	0.172	0.862
359	0.237	0.173	0.895
358.5	0.237	0.174	0.926
358	0.238	0.176	0.958
357.5	0.238	0.176	0.994
357	0.239	0.177	1.026
356.5	0.24	0.18	1.067
356	0.24	0.181	1.104
355.5	0.241	0.182	1.147
355	0.242	0.184	1.188
354.5	0.243	0.186	1.236
354	0.243	0.188	1.287
353.5	0.243	0.189	1.328
353	0.243	0.191	1.369
352.5	0.243	0.193	1.427
352	0.241	0.194	1.467
351.5	0.242	0.196	1.527
351	0.242	0.197	1.585
350.5	0.242	0.199	1.623
350	0.241	0.201	1.693

## Sheet: Sheet2
Source data_Figure 3C: data points from 380 to 600 nm were used in the figure
WL/nm	MmcA	MmcA + SD	Reduced MmcA + FeCl3
800	-0.005	-0.004	-0.005
799.5	-0.005	-0.004	-0.005
799	-0.005	-0.004	-0.005
798.5	-0.004	-0.003	-0.004
798	-0.004	-0.003	-0.004
797.5	-0.005	-0.004	-0.005
797	-0.005	-0.004	-0.005
796.5	-0.004	-0.004	-0.004
796	-0.004	-0.003	-0.004
795.5	-0.004	-0.004	-0.005
795	-0.005	-0.004	-0.005
794.5	-0.004	-0.004	-0.005
794	-0.004	-0.004	-0.005
793.5	-0.004	-0.004	-0.005
793	-0.004	-0.004	-0.005
792.5	-0.004	-0.003	-0.004
792	-0.004	-0.004	-0.005
791.5	-0.004	-0.004	-0.005
791	-0.004	-0.003	-0.004
790.5	-0.004	-0.004	-0.004
790	-0.005	-0.004	-0.005
789.5	-0.004	-0.004	-0.004
789	-0.004	-0.003	-0.004
788.5	-0.004	-0.004	-0.005
788	-0.004	-0.004	-0.005
787.5	-0.004	-0.003	-0.004
787	-0.004	-0.003	-0.004
786.5	-0.004	-0.004	-0.005
786	-0.004	-0.004	-0.005
785.5	-0.004	-0.003	-0.004
785	-0.004	-0.004	-0.005
784.5	-0.004	-0.004	-0.005
784	-0.004	-0.003	-0.004
783.5	-0.004	-0.004	-0.005
783	-0.005	-0.004	-0.005
782.5	-0.004	-0.003	-0.004
782	-0.004	-0.003	-0.004
781.5	-0.004	-0.004	-0.005
781	-0.004	-0.004	-0.005
780.5	-0.004	-0.003	-0.004
780	-0.004	-0.004	-0.005
779.5	-0.004	-0.004	-0.004
779	-0.004	-0.003	-0.004
778.5	-0.004	-0.004	-0.004
778	-0.004	-0.004	-0.004
777.5	-0.004	-0.003	-0.004
777	-0.004	-0.003	-0.004
776.5	-0.004	-0.004	-0.004
776	-0.004	-0.004	-0.004
775.5	-0.004	-0.004	-0.004
775	-0.004	-0.004	-0.004
774.5	-0.004	-0.004	-0.004
774	-0.004	-0.003	-0.004
773.5	-0.004	-0.003	-0.004
773	-0.004	-0.003	-0.004
772.5	-0.004	-0.003	-0.004
772	-0.003	-0.003	-0.004
771.5	-0.005	-0.004	-0.005
771	-0.004	-0.004	-0.004
770.5	-0.002	-0.002	-0.003
770	-0.004	-0.003	-0.004
769.5	-0.004	-0.004	-0.005
769	-0.003	-0.002	-0.003
768.5	-0.003	-0.003	-0.003
768	-0.005	-0.005	-0.005
767.5	-0.003	-0.003	-0.003
767	-0.003	-0.003	-0.003
766.5	-0.004	-0.003	-0.004
766	-0.004	-0.004	-0.004
765.5	-0.003	-0.003	-0.004
765	-0.004	-0.003	-0.004
764.5	-0.004	-0.004	-0.004
764	-0.003	-0.003	-0.003
763.5	-0.003	-0.003	-0.003
763	-0.003	-0.003	-0.004
762.5	-0.004	-0.004	-0.004
762	-0.004	-0.004	-0.004
761.5	-0.003	-0.003	-0.003
761	-0.002	-0.002	-0.003
760.5	-0.004	-0.004	-0.004
760	-0.004	-0.004	-0.004
759.5	-0.005	-0.004	-0.005
759	-0.003	-0.003	-0.004
758.5	-0.002	-0.002	-0.003
758	-0.005	-0.004	-0.005
757.5	-0.005	-0.004	-0.005
757	-0.003	-0.002	-0.003
756.5	-0.003	-0.002	-0.003
756	-0.005	-0.004	-0.005
755.5	-0.004	-0.003	-0.004
755	-0.003	-0.002	-0.003
754.5	-0.004	-0.003	-0.004
754	-0.004	-0.004	-0.004
753.5	-0.004	-0.003	-0.004
753	-0.003	-0.002	-0.003
752.5	-0.004	-0.003	-0.004
752	-0.004	-0.003	-0.004
751.5	-0.003	-0.002	-0.003
751	-0.004	-0.003	-0.004
750.5	-0.005	-0.004	-0.005
750	-0.004	-0.003	-0.004
749.5	-0.003	-0.002	-0.002
749	-0.003	-0.003	-0.003
748.5	-0.004	-0.004	-0.004
748	-0.003	-0.002	-0.003
747.5	-0.003	-0.002	-0.003
747	-0.005	-0.004	-0.005
746.5	-0.003	-0.002	-0.003
746	-0.003	-0.002	-0.002
745.5	-0.004	-0.003	-0.004
745	-0.004	-0.003	-0.004
744.5	-0.003	-0.002	-0.003
744	-0.003	-0.003	-0.003
743.5	-0.004	-0.003	-0.004
743	-0.004	-0.003	-0.003
742.5	-0.003	-0.003	-0.003
742	-0.003	-0.003	-0.003
741.5	-0.004	-0.003	-0.003
741	-0.003	-0.003	-0.003
740.5	-0.003	-0.002	-0.003
740	-0.004	-0.003	-0.003
739.5	-0.004	-0.003	-0.004
739	-0.003	-0.003	-0.003
738.5	-0.003	-0.003	-0.003
738	-0.003	-0.003	-0.003
737.5	-0.003	-0.003	-0.003
737	-0.003	-0.003	-0.003
736.5	-0.004	-0.003	-0.003
736	-0.003	-0.003	-0.003
735.5	-0.003	-0.003	-0.003
735	-0.003	-0.003	-0.003
734.5	-0.003	-0.003	-0.003
734	-0.003	-0.003	-0.003
733.5	-0.003	-0.003	-0.003
733	-0.003	-0.003	-0.003
732.5	-0.003	-0.003	-0.003
732	-0.003	-0.003	-0.003
731.5	-0.003	-0.003	-0.003
731	-0.003	-0.003	-0.003
730.5	-0.003	-0.003	-0.002
730	-0.003	-0.003	-0.002
729.5	-0.003	-0.003	-0.003
729	-0.003	-0.002	-0.002
728.5	-0.003	-0.002	-0.002
728	-0.003	-0.003	-0.003
727.5	-0.003	-0.002	-0.002
727	-0.003	-0.002	-0.002
726.5	-0.003	-0.003	-0.003
726	-0.003	-0.002	-0.002
725.5	-0.002	-0.002	-0.002
725	-0.003	-0.003	-0.002
724.5	-0.003	-0.003	-0.002
724	-0.003	-0.003	-0.002
723.5	-0.003	-0.003	-0.002
723	-0.003	-0.002	-0.002
722.5	-0.003	-0.002	-0.002
722	-0.002	-0.002	-0.002
721.5	-0.003	-0.002	-0.002
721	-0.003	-0.002	-0.002
720.5	-0.002	-0.002	-0.001
720	-0.002	-0.002	-0.002
719.5	-0.003	-0.003	-0.003
719	-0.002	-0.002	-0.001
718.5	-0.002	-0.002	-0.001
718	-0.003	-0.002	-0.002
717.5	-0.003	-0.002	-0.002
717	-0.004	-0.004	-0.003
716.5	-0.004	-0.003	-0.003
716	0.004	0.004	0.004
715.5	0	0	0.001
715	-0.004	-0.004	-0.003
714.5	-0.004	-0.004	-0.003
714	-0.002	-0.002	-0.001
713.5	0.001	0.001	0.002
713	-0.004	-0.004	-0.003
712.5	-0.003	-0.002	-0.002
712	0	0.001	0.001
711.5	-0.002	-0.002	-0.001
711	-0.003	-0.003	-0.002
710.5	-0.002	-0.001	-0.001
710	-0.001	-0.001	0
709.5	-0.003	-0.002	-0.002
709	-0.003	-0.003	-0.002
708.5	-0.001	-0.001	0
708	-0.001	-0.001	0
707.5	-0.002	-0.002	-0.001
707	-0.002	-0.002	-0.001
706.5	-0.001	-0.001	0
706	-0.002	-0.002	-0.001
705.5	-0.002	-0.002	-0.001
705	-0.002	-0.002	-0.001
704.5	-0.002	-0.002	0
704	-0.001	-0.001	0
703.5	-0.002	-0.001	0
703	-0.003	-0.002	-0.001
702.5	-0.001	-0.001	0
702	-0.002	-0.002	-0.001
701.5	-0.001	-0.001	0
701	0.001	0.001	0.002
700.5	-0.001	-0.001	0
700	-0.004	-0.004	-0.003
699.5	-0.002	-0.002	0
699	0	0	0.002
698.5	-0.002	-0.002	-0.001
698	-0.002	-0.002	-0.001
697.5	0	0	0.002
697	-0.001	-0.002	0
696.5	-0.003	-0.003	-0.001
696	-0.001	-0.001	0
695.5	0	0	0.001
695	-0.002	-0.002	0
694.5	-0.002	-0.002	-0.001
694	-0.001	-0.001	0.001
693.5	0	0	0.002
693	-0.002	-0.002	-0.001
692.5	-0.002	-0.002	0
692	0	0	0.001
691.5	-0.001	-0.001	0.001
691	-0.002	-0.002	-0.001
690.5	-0.001	-0.002	0
690	0	0	0.002
689.5	-0.001	-0.001	0.001
689	-0.002	-0.002	0
688.5	-0.001	-0.001	0
688	0	0	0.001
687.5	0	0	0.001
687	-0.002	-0.002	0
686.5	-0.001	-0.001	0.001
686	0	0	0.002
685.5	-0.001	-0.001	0.001
685	-0.001	-0.002	0
684.5	0	-0.001	0.001
684	0	0	0.002
683.5	-0.001	-0.001	0.001
683	-0.001	-0.001	0.001
682.5	0	-0.001	0.002
682	0	-0.001	0.002
681.5	-0.001	-0.001	0.001
681	0	-0.001	0.002
680.5	0	0	0.002
680	0	-0.001	0.002
679.5	-0.001	-0.001	0.001
679	0	-0.001	0.002
678.5	0	-0.001	0.002
678	0	-0.001	0.002
677.5	0	-0.001	0.002
677	0	-0.001	0.002
676.5	-0.001	-0.002	0.001
676	0	-0.001	0.002
675.5	0.001	0	0.003
675	0	-0.001	0.002
674.5	0.001	-0.001	0.003
674	0.001	0	0.003
673.5	0.001	0	0.003
673	0	-0.001	0.002
672.5	0	-0.001	0.002
672	0.001	0	0.003
671.5	0.001	0	0.003
671	0	-0.001	0.002
670.5	0	-0.001	0.002
670	0.001	0	0.003
669.5	0.002	0	0.004
669	0.001	0	0.003
668.5	0.001	-0.001	0.003
668	0.001	-0.001	0.003
667.5	0.001	0	0.003
667	0.001	0	0.003
666.5	0	-0.001	0.002
666	0.002	0.001	0.004
665.5	0.002	0.001	0.004
665	0	-0.001	0.003
664.5	0.001	-0.001	0.003
664	0.003	0.001	0.005
663.5	0.001	0	0.003
663	0.001	-0.001	0.003
662.5	0.002	0.001	0.004
662	0.002	0	0.004
661.5	0.001	-0.001	0.003
661	0.001	0	0.004
660.5	0.002	0.001	0.005
660	0.002	0	0.004
659.5	0.001	0	0.004
659	0.002	0	0.004
658.5	0.002	0.001	0.005
658	0.001	0	0.004
657.5	0.001	0	0.004
657	0.002	0	0.005
656.5	0.003	0.001	0.005
656	0.002	0	0.005
655.5	0.002	0	0.004
655	0.003	0.001	0.005
654.5	0.003	0.001	0.005
654	0.002	0	0.004
653.5	0.002	0	0.005
653	0.003	0.001	0.005
652.5	0.002	0	0.005
652	0.002	0	0.005
651.5	0.003	0.001	0.005
651	0.003	0.001	0.006
650.5	0.002	0	0.005
650	0.002	0	0.005
649.5	0.003	0.001	0.006
649	0.003	0.001	0.006
648.5	0.002	0.001	0.005
648	0.003	0.001	0.006
647.5	0.003	0.001	0.006
647	0.003	0.001	0.006
646.5	0.003	0.001	0.006
646	0.003	0.001	0.006
645.5	0.003	0.001	0.006
645	0.003	0.001	0.006
644.5	0.003	0.001	0.006
644	0.003	0.001	0.007
643.5	0.004	0.001	0.007
643	0.003	0.001	0.007
642.5	0.003	0.001	0.006
642	0.004	0.001	0.007
641.5	0.004	0.002	0.008
641	0.003	0.001	0.007
640.5	0.004	0.001	0.007
640	0.004	0.002	0.008
639.5	0.004	0.002	0.008
639	0.004	0.001	0.007
638.5	0.004	0.001	0.008
638	0.004	0.001	0.008
637.5	0.004	0.001	0.008
637	0.004	0.001	0.008
636.5	0.004	0.001	0.008
636	0.004	0.001	0.008
635.5	0.004	0.001	0.008
635	0.005	0.002	0.009
634.5	0.005	0.001	0.008
634	0.004	0.001	0.008
633.5	0.005	0.001	0.008
633	0.005	0.001	0.008
632.5	0.005	0.001	0.008
632	0.005	0.001	0.008
631.5	0.005	0.001	0.009
631	0.005	0.001	0.009
630.5	0.005	0.001	0.009
630	0.006	0.002	0.009
629.5	0.005	0.001	0.009
629	0.005	0.001	0.009
628.5	0.005	0.001	0.009
628	0.006	0.002	0.009
627.5	0.006	0.001	0.009
627	0.006	0.001	0.009
626.5	0.006	0.002	0.01
626	0.006	0.001	0.01
625.5	0.006	0.001	0.01
625	0.006	0.002	0.01
624.5	0.006	0.001	0.01
624	0.006	0.001	0.01
623.5	0.006	0.001	0.01
623	0.006	0.002	0.01
622.5	0.006	0.002	0.011
622	0.006	0.002	0.011
621.5	0.006	0.002	0.011
621	0.006	0.001	0.011
620.5	0.007	0.001	0.011
620	0.007	0.001	0.011
619.5	0.007	0.001	0.011
619	0.007	0.002	0.011
618.5	0.007	0.002	0.012
618	0.007	0.002	0.012
617.5	0.007	0.001	0.011
617	0.008	0.002	0.012
616.5	0.008	0.002	0.012
616	0.007	0.001	0.012
615.5	0.008	0.002	0.012
615	0.008	0.002	0.013
614.5	0.008	0.002	0.013
614	0.008	0.002	0.013
613.5	0.008	0.002	0.013
613	0.008	0.002	0.013
612.5	0.009	0.002	0.013
612	0.009	0.002	0.013
611.5	0.009	0.002	0.014
611	0.009	0.002	0.014
610.5	0.009	0.002	0.014
610	0.009	0.002	0.014
609.5	0.01	0.002	0.015
609	0.01	0.002	0.015
608.5	0.01	0.002	0.015
608	0.01	0.002	0.015
607.5	0.01	0.002	0.015
607	0.011	0.002	0.016
606.5	0.011	0.002	0.016
606	0.011	0.002	0.016
605.5	0.011	0.002	0.016
605	0.011	0.002	0.017
604.5	0.012	0.002	0.017
604	0.012	0.002	0.017
603.5	0.012	0.002	0.017
603	0.012	0.003	0.018
602.5	0.013	0.003	0.018
602	0.013	0.003	0.018
601.5	0.013	0.003	0.019
601	0.014	0.003	0.019
600.5	0.014	0.003	0.019
600	0.014	0.003	0.02
599.5	0.014	0.003	0.02
599	0.015	0.003	0.02
598.5	0.015	0.003	0.021
598	0.015	0.003	0.021
597.5	0.016	0.003	0.022
597	0.016	0.003	0.022
596.5	0.017	0.003	0.022
596	0.017	0.003	0.023
595.5	0.017	0.003	0.023
595	0.018	0.003	0.024
594.5	0.018	0.003	0.024
594	0.019	0.003	0.025
593.5	0.019	0.004	0.025
593	0.019	0.003	0.026
592.5	0.02	0.003	0.026
592	0.021	0.004	0.027
591.5	0.021	0.004	0.027
591	0.021	0.004	0.028
590.5	0.022	0.004	0.028
590	0.022	0.004	0.029
589.5	0.023	0.004	0.029
589	0.024	0.004	0.03
588.5	0.024	0.004	0.03
588	0.025	0.004	0.031
587.5	0.025	0.004	0.032
587	0.026	0.004	0.032
586.5	0.026	0.004	0.033
586	0.027	0.004	0.033
585.5	0.028	0.004	0.034
585	0.028	0.005	0.035
584.5	0.029	0.005	0.035
584	0.03	0.005	0.036
583.5	0.03	0.005	0.037
583	0.031	0.005	0.038
582.5	0.032	0.005	0.038
582	0.032	0.005	0.039
581.5	0.033	0.005	0.04
581	0.034	0.005	0.04
580.5	0.035	0.006	0.041
580	0.035	0.006	0.042
579.5	0.036	0.006	0.043
579	0.037	0.006	0.043
578.5	0.037	0.006	0.044
578	0.038	0.006	0.045
577.5	0.039	0.006	0.046
577	0.04	0.007	0.046
576.5	0.041	0.007	0.047
576	0.041	0.007	0.048
575.5	0.042	0.007	0.049
575	0.043	0.008	0.05
574.5	0.044	0.008	0.051
574	0.045	0.008	0.052
573.5	0.046	0.008	0.052
573	0.046	0.009	0.053
572.5	0.048	0.009	0.054
572	0.049	0.01	0.055
571.5	0.049	0.01	0.056
571	0.05	0.01	0.057
570.5	0.051	0.011	0.058
570	0.052	0.011	0.059
569.5	0.053	0.012	0.06
569	0.054	0.013	0.061
568.5	0.055	0.013	0.062
568	0.056	0.015	0.063
567.5	0.057	0.015	0.064
567	0.058	0.017	0.065
566.5	0.059	0.018	0.066
566	0.06	0.019	0.067
565.5	0.061	0.021	0.068
565	0.062	0.023	0.069
564.5	0.063	0.025	0.07
564	0.064	0.028	0.071
563.5	0.064	0.031	0.072
563	0.066	0.034	0.073
562.5	0.066	0.037	0.074
562	0.067	0.042	0.074
561.5	0.068	0.047	0.075
561	0.069	0.053	0.076
560.5	0.069	0.06	0.077
560	0.07	0.068	0.078
559.5	0.07	0.077	0.078
559	0.071	0.087	0.08
558.5	0.072	0.098	0.08
558	0.072	0.111	0.08
557.5	0.073	0.125	0.082
557	0.074	0.139	0.082
556.5	0.074	0.152	0.083
556	0.074	0.168	0.084
555.5	0.075	0.183	0.084
555	0.075	0.198	0.085
554.5	0.075	0.214	0.086
554	0.076	0.229	0.087
553.5	0.076	0.239	0.087
553	0.077	0.248	0.088
552.5	0.077	0.254	0.089
552	0.078	0.257	0.09
551.5	0.078	0.257	0.09
551	0.079	0.253	0.091
550.5	0.079	0.248	0.091
550	0.08	0.24	0.092
549.5	0.08	0.231	0.092
549	0.081	0.22	0.093
548.5	0.082	0.206	0.093
548	0.082	0.193	0.094
547.5	0.083	0.179	0.095
547	0.084	0.165	0.095
546.5	0.084	0.152	0.096
546	0.085	0.139	0.096
545.5	0.086	0.129	0.097
545	0.086	0.12	0.098
544.5	0.087	0.111	0.099
544	0.088	0.105	0.1
543.5	0.089	0.1	0.1
543	0.089	0.095	0.101
542.5	0.09	0.092	0.102
542	0.091	0.088	0.103
541.5	0.092	0.086	0.104
541	0.092	0.083	0.104
540.5	0.093	0.081	0.105
540	0.094	0.08	0.106
539.5	0.095	0.078	0.107
539	0.095	0.077	0.108
538.5	0.096	0.076	0.108
538	0.097	0.075	0.109
537.5	0.097	0.075	0.11
537	0.098	0.075	0.111
536.5	0.098	0.075	0.112
536	0.099	0.076	0.112
535.5	0.099	0.077	0.113
535	0.099	0.079	0.113
534.5	0.1	0.081	0.114
534	0.1	0.083	0.114
533.5	0.1	0.086	0.115
533	0.101	0.089	0.116
532.5	0.101	0.092	0.116
532	0.101	0.095	0.116
531.5	0.101	0.098	0.117
531	0.101	0.101	0.117
530.5	0.101	0.103	0.118
530	0.101	0.106	0.118
529.5	0.101	0.108	0.118
529	0.102	0.109	0.119
528.5	0.102	0.111	0.119
528	0.101	0.113	0.119
527.5	0.101	0.115	0.119
527	0.101	0.118	0.119
526.5	0.101	0.121	0.12
526	0.101	0.125	0.12
525.5	0.101	0.13	0.12
525	0.1	0.134	0.12
524.5	0.1	0.138	0.12
524	0.099	0.142	0.12
523.5	0.099	0.145	0.12
523	0.099	0.147	0.12
522.5	0.098	0.146	0.12
522	0.097	0.145	0.119
521.5	0.097	0.144	0.119
521	0.097	0.141	0.119
520.5	0.096	0.137	0.119
520	0.095	0.133	0.118
519.5	0.095	0.129	0.118
519	0.094	0.125	0.118
518.5	0.093	0.121	0.117
518	0.092	0.117	0.117
517.5	0.091	0.113	0.116
517	0.09	0.11	0.115
516.5	0.089	0.107	0.114
516	0.088	0.105	0.114
515.5	0.087	0.103	0.113
515	0.086	0.101	0.113
514.5	0.085	0.099	0.112
514	0.084	0.097	0.111
513.5	0.083	0.095	0.111
513	0.081	0.092	0.11
512.5	0.08	0.09	0.109
512	0.079	0.088	0.108
511.5	0.078	0.086	0.108
511	0.077	0.083	0.107
510.5	0.076	0.081	0.106
510	0.075	0.078	0.106
509.5	0.073	0.075	0.105
509	0.072	0.072	0.104
508.5	0.072	0.069	0.104
508	0.071	0.067	0.103
507.5	0.07	0.064	0.102
507	0.069	0.062	0.102
506.5	0.068	0.06	0.102
506	0.067	0.057	0.101
505.5	0.066	0.055	0.101
505	0.066	0.053	0.101
504.5	0.065	0.05	0.101
504	0.065	0.048	0.1
503.5	0.064	0.045	0.1
503	0.063	0.043	0.1
502.5	0.063	0.041	0.1
502	0.062	0.039	0.099
501.5	0.062	0.037	0.099
501	0.062	0.036	0.099
500.5	0.061	0.034	0.099
500	0.061	0.033	0.099
499.5	0.061	0.032	0.1
499	0.061	0.031	0.1
498.5	0.06	0.03	0.1
498	0.06	0.03	0.1
497.5	0.06	0.029	0.1
497	0.06	0.028	0.1
496.5	0.06	0.028	0.1
496	0.059	0.027	0.101
495.5	0.06	0.027	0.101
495	0.06	0.026	0.102
494.5	0.06	0.026	0.102
494	0.06	0.026	0.102
493.5	0.06	0.025	0.103
493	0.061	0.025	0.103
492.5	0.061	0.025	0.104
492	0.061	0.025	0.104
491.5	0.061	0.025	0.105
491	0.061	0.025	0.105
490.5	0.062	0.025	0.106
490	0.062	0.025	0.106
489.5	0.062	0.025	0.107
489	0.063	0.025	0.107
488.5	0.063	0.024	0.108
488	0.063	0.024	0.108
487.5	0.064	0.024	0.109
487	0.065	0.025	0.11
486.5	0.065	0.025	0.11
486	0.065	0.025	0.111
485.5	0.066	0.025	0.112
485	0.066	0.025	0.112
484.5	0.067	0.025	0.113
484	0.067	0.025	0.113
483.5	0.067	0.026	0.114
483	0.068	0.026	0.114
482.5	0.068	0.026	0.115
482	0.068	0.026	0.115
481.5	0.069	0.027	0.116
481	0.069	0.027	0.116
480.5	0.07	0.027	0.117
480	0.07	0.027	0.117
479.5	0.07	0.027	0.118
479	0.071	0.028	0.119
478.5	0.071	0.028	0.119
478	0.072	0.028	0.12
477.5	0.072	0.029	0.12
477	0.072	0.029	0.121
476.5	0.073	0.029	0.121
476	0.073	0.029	0.122
475.5	0.074	0.029	0.122
475	0.074	0.03	0.123
474.5	0.075	0.03	0.123
474	0.075	0.03	0.124
473.5	0.076	0.03	0.125
473	0.076	0.03	0.125
472.5	0.077	0.03	0.126
472	0.077	0.03	0.126
471.5	0.078	0.031	0.127
471	0.078	0.031	0.128
470.5	0.079	0.03	0.128
470	0.08	0.03	0.129
469.5	0.081	0.03	0.13
469	0.081	0.03	0.131
468.5	0.082	0.03	0.132
468	0.083	0.029	0.132
467.5	0.084	0.03	0.134
467	0.085	0.029	0.135
466.5	0.086	0.029	0.135
466	0.087	0.03	0.137
465.5	0.088	0.029	0.138
465	0.089	0.029	0.139
464.5	0.09	0.03	0.14
464	0.091	0.03	0.141
463.5	0.093	0.03	0.143
463	0.094	0.031	0.144
462.5	0.096	0.031	0.146
462	0.097	0.031	0.147
461.5	0.098	0.031	0.148
461	0.1	0.031	0.15
460.5	0.102	0.031	0.152
460	0.103	0.031	0.153
459.5	0.105	0.032	0.155
459	0.107	0.032	0.157
458.5	0.109	0.032	0.159
458	0.111	0.033	0.161
457.5	0.113	0.033	0.162
457	0.115	0.034	0.165
456.5	0.117	0.034	0.167
456	0.12	0.035	0.169
455.5	0.122	0.035	0.171
455	0.124	0.036	0.174
454.5	0.126	0.036	0.176
454	0.129	0.037	0.179
453.5	0.131	0.038	0.181
453	0.134	0.039	0.184
452.5	0.137	0.04	0.186
452	0.139	0.041	0.189
451.5	0.141	0.042	0.191
451	0.144	0.043	0.194
450.5	0.146	0.044	0.196
450	0.149	0.046	0.199
449.5	0.152	0.048	0.202
449	0.154	0.049	0.204
448.5	0.156	0.051	0.207
448	0.159	0.053	0.209
447.5	0.161	0.055	0.212
447	0.164	0.057	0.214
446.5	0.166	0.06	0.217
446	0.168	0.062	0.219
445.5	0.17	0.065	0.222
445	0.172	0.068	0.224
444.5	0.175	0.071	0.227
444	0.177	0.074	0.23
443.5	0.179	0.078	0.232
443	0.182	0.081	0.234
442.5	0.184	0.086	0.237
442	0.186	0.09	0.24
441.5	0.188	0.094	0.242
441	0.191	0.099	0.245
440.5	0.194	0.105	0.248
440	0.196	0.111	0.251
439.5	0.199	0.116	0.254
439	0.202	0.123	0.258
438.5	0.205	0.13	0.261
438	0.208	0.138	0.264
437.5	0.211	0.147	0.268
437	0.215	0.157	0.272
436.5	0.218	0.167	0.276
436	0.222	0.179	0.28
435.5	0.226	0.191	0.285
435	0.23	0.205	0.289
434.5	0.235	0.221	0.294
434	0.24	0.238	0.299
433.5	0.245	0.257	0.304
433	0.25	0.277	0.31
432.5	0.256	0.302	0.316
432	0.263	0.33	0.323
431.5	0.269	0.36	0.329
431	0.276	0.393	0.336
430.5	0.283	0.431	0.344
430	0.291	0.474	0.352
429.5	0.3	0.522	0.36
429	0.309	0.577	0.37
428.5	0.319	0.637	0.38
428	0.33	0.699	0.39
427.5	0.341	0.762	0.401
427	0.352	0.827	0.413
426.5	0.364	0.887	0.425
426	0.377	0.946	0.437
425.5	0.391	1.007	0.45
425	0.407	1.066	0.465
424.5	0.423	1.122	0.481
424	0.44	1.175	0.497
423.5	0.458	1.224	0.515
423	0.476	1.268	0.533
422.5	0.494	1.307	0.55
422	0.516	1.344	0.569
421.5	0.538	1.374	0.591
421	0.561	1.402	0.612
420.5	0.584	1.417	0.634
420	0.608	1.425	0.657
419.5	0.634	1.428	0.68
419	0.659	1.426	0.702
418.5	0.687	1.419	0.727
418	0.715	1.405	0.752
417.5	0.742	1.384	0.775
417	0.769	1.358	0.798
416.5	0.795	1.331	0.821
416	0.822	1.3	0.844
415.5	0.846	1.269	0.864
415	0.869	1.235	0.885
414.5	0.892	1.199	0.904
414	0.914	1.158	0.922
413.5	0.933	1.12	0.938
413	0.95	1.083	0.953
412.5	0.966	1.041	0.967
412	0.982	1.001	0.981
411.5	0.997	0.958	0.992
411	1.008	0.916	1.002
410.5	1.015	0.878	1.01
410	1.022	0.842	1.015
409.5	1.027	0.804	1.019
409	1.031	0.77	1.021
408.5	1.032	0.737	1.024
408	1.032	0.703	1.023
407.5	1.031	0.671	1.021
407	1.027	0.643	1.017
406.5	1.022	0.616	1.013
406	1.015	0.591	1.008
405.5	1.007	0.568	1.001
405	0.998	0.546	0.993
404.5	0.987	0.526	0.984
404	0.976	0.508	0.973
403.5	0.963	0.493	0.961
403	0.948	0.479	0.948
402.5	0.932	0.466	0.936
402	0.916	0.454	0.92
401.5	0.898	0.443	0.905
401	0.88	0.432	0.889
400.5	0.862	0.423	0.873
400	0.845	0.415	0.859
399.5	0.827	0.406	0.845
399	0.809	0.398	0.83
398.5	0.79	0.389	0.812
398	0.772	0.381	0.795
397.5	0.752	0.372	0.779
397	0.733	0.363	0.763
396.5	0.717	0.355	0.748
396	0.7	0.347	0.734
395.5	0.682	0.338	0.719
395	0.665	0.329	0.704
394.5	0.648	0.321	0.69
394	0.633	0.312	0.675
393.5	0.617	0.304	0.663
393	0.602	0.295	0.651
392.5	0.587	0.285	0.638
392	0.571	0.277	0.626
391.5	0.557	0.268	0.614
391	0.544	0.26	0.603
390.5	0.531	0.251	0.592
390	0.519	0.243	0.582
389.5	0.507	0.236	0.572
389	0.496	0.229	0.563
388.5	0.484	0.222	0.554
388	0.472	0.214	0.544
387.5	0.461	0.207	0.536
387	0.451	0.201	0.527
386.5	0.44	0.194	0.518
386	0.43	0.189	0.51
385.5	0.421	0.183	0.503
385	0.41	0.178	0.495
384.5	0.401	0.173	0.489
384	0.392	0.169	0.482
383.5	0.384	0.165	0.476
383	0.376	0.162	0.47
382.5	0.368	0.158	0.465
382	0.359	0.155	0.458
381.5	0.352	0.153	0.454
381	0.344	0.15	0.449
380.5	0.337	0.148	0.445
380	0.33	0.146	0.441
379.5	0.324	0.145	0.437
379	0.317	0.143	0.433
378.5	0.311	0.141	0.429
378	0.304	0.14	0.427
377.5	0.299	0.139	0.423
377	0.293	0.138	0.421
376.5	0.288	0.137	0.42
376	0.283	0.136	0.418
375.5	0.278	0.136	0.416
375	0.273	0.136	0.415
374.5	0.269	0.135	0.415
374	0.264	0.135	0.414
373.5	0.26	0.135	0.413
373	0.256	0.135	0.412
372.5	0.253	0.135	0.413
372	0.25	0.135	0.413
371.5	0.246	0.136	0.413
371	0.243	0.137	0.413
370.5	0.24	0.138	0.414
370	0.238	0.138	0.414
369.5	0.236	0.139	0.413
369	0.234	0.142	0.414
368.5	0.232	0.143	0.416
368	0.232	0.145	0.415
367.5	0.23	0.147	0.416
367	0.229	0.148	0.416
366.5	0.228	0.151	0.416
366	0.228	0.153	0.416
365.5	0.227	0.155	0.416
365	0.227	0.158	0.417
364.5	0.226	0.16	0.418
364	0.227	0.162	0.418
363.5	0.227	0.164	0.419
363	0.228	0.166	0.419
362.5	0.229	0.169	0.419
362	0.229	0.171	0.42
361.5	0.231	0.173	0.422
361	0.231	0.175	0.424
360.5	0.232	0.178	0.425
360	0.232	0.179	0.426
359.5	0.233	0.179	0.428
359	0.234	0.182	0.428
358.5	0.235	0.184	0.429
358	0.236	0.185	0.431
357.5	0.237	0.186	0.433
357	0.239	0.19	0.433
356.5	0.239	0.191	0.433
356	0.24	0.192	0.435
355.5	0.24	0.194	0.435
355	0.242	0.196	0.437
354.5	0.242	0.197	0.437
354	0.242	0.2	0.437
353.5	0.243	0.202	0.439
353	0.243	0.203	0.44
352.5	0.243	0.206	0.441
352	0.243	0.208	0.441
351.5	0.243	0.21	0.44
351	0.243	0.212	0.44
350.5	0.242	0.214	0.439
350	0.241	0.216	0.436

## Sheet: Sheet3
Source data_Figure 3D: data points from 380 to 600 nm were used in the figure
WL/nm	MmcA	MmcA + SD	MmcA + SD + FCN
800	0	-0.001	-0.008
799.5	0	-0.001	-0.008
799	0	-0.001	-0.008
798.5	0	-0.001	-0.008
798	0	-0.001	-0.008
797.5	0	-0.001	-0.008
797	0	-0.001	-0.008
796.5	0	-0.001	-0.008
796	0	-0.001	-0.008
795.5	0	-0.001	-0.008
795	0	-0.001	-0.008
794.5	0	-0.001	-0.008
794	0	-0.001	-0.008
793.5	0	-0.001	-0.008
793	0	-0.001	-0.008
792.5	0	-0.001	-0.008
792	0	-0.001	-0.008
791.5	0	-0.001	-0.008
791	0	-0.001	-0.008
790.5	0	-0.001	-0.008
790	0	-0.001	-0.008
789.5	0	-0.001	-0.008
789	0	-0.001	-0.008
788.5	0	-0.001	-0.008
788	0	-0.001	-0.008
787.5	0	-0.001	-0.008
787	0	-0.001	-0.008
786.5	0	-0.001	-0.008
786	0	-0.001	-0.008
785.5	0	-0.001	-0.008
785	0	-0.001	-0.008
784.5	0	-0.001	-0.008
784	0	-0.001	-0.008
783.5	0	-0.001	-0.008
783	0	-0.001	-0.008
782.5	0.001	-0.001	-0.008
782	0	-0.001	-0.008
781.5	0	-0.001	-0.008
781	0	-0.001	-0.008
780.5	0	-0.001	-0.008
780	0.001	-0.001	-0.008
779.5	0.001	-0.001	-0.008
779	0.001	-0.001	-0.008
778.5	0.001	-0.001	-0.008
778	0	-0.001	-0.008
777.5	0.001	-0.001	-0.008
777	0.001	-0.001	-0.008
776.5	0.001	-0.001	-0.008
776	0.001	-0.001	-0.008
775.5	0.001	-0.001	-0.008
775	0.001	-0.001	-0.008
774.5	0.001	-0.001	-0.008
774	0.001	-0.001	-0.008
773.5	0.001	-0.001	-0.008
773	0.001	-0.001	-0.008
772.5	0.001	-0.001	-0.008
772	0.001	-0.001	-0.008
771.5	0.001	-0.001	-0.008
771	0.001	-0.001	-0.008
770.5	0.001	-0.001	-0.008
770	0.001	-0.001	-0.008
769.5	0.001	-0.001	-0.008
769	0.001	-0.001	-0.008
768.5	0.001	-0.001	-0.008
768	0.001	-0.001	-0.008
767.5	0.001	-0.001	-0.008
767	0.001	-0.001	-0.008
766.5	0.001	-0.001	-0.008
766	0.001	-0.001	-0.008
765.5	0.001	-0.001	-0.008
765	0.001	-0.001	-0.008
764.5	0.001	-0.001	-0.008
764	0.001	-0.001	-0.008
763.5	0.001	-0.001	-0.008
763	0.001	-0.001	-0.008
762.5	0.001	-0.001	-0.008
762	0.001	-0.001	-0.008
761.5	0.001	-0.001	-0.008
761	0.001	-0.001	-0.008
760.5	0.001	-0.001	-0.008
760	0.001	-0.001	-0.009
759.5	0.001	-0.001	-0.009
759	0.001	-0.002	-0.009
758.5	0.001	-0.002	-0.01
758	0.001	-0.001	-0.01
757.5	0.001	-0.001	-0.01
757	0.001	-0.001	-0.01
756.5	0.001	-0.001	-0.01
756	0.001	-0.001	-0.01
755.5	0.001	-0.001	-0.01
755	0.001	-0.001	-0.009
754.5	0.001	-0.001	-0.01
754	0.001	-0.001	-0.009
753.5	0.001	-0.001	-0.01
753	0.001	-0.001	-0.01
752.5	0.001	-0.001	-0.01
752	0.001	-0.002	-0.01
751.5	0.001	-0.001	-0.01
751	0.001	-0.002	-0.01
750.5	0.001	-0.002	-0.01
750	0.002	-0.001	-0.01
749.5	0.001	-0.001	-0.01
749	0.002	-0.001	-0.009
748.5	0.002	-0.002	-0.01
748	0.001	-0.002	-0.01
747.5	0.002	-0.002	-0.01
747	0.002	-0.001	-0.01
746.5	0.002	-0.002	-0.01
746	0.001	-0.002	-0.01
745.5	0.002	-0.001	-0.01
745	0.002	-0.002	-0.01
744.5	0.002	-0.002	-0.01
744	0.002	-0.002	-0.01
743.5	0.002	-0.002	-0.01
743	0.002	-0.002	-0.01
742.5	0.002	-0.002	-0.01
742	0.002	-0.002	-0.01
741.5	0.002	-0.002	-0.01
741	0.002	-0.002	-0.01
740.5	0.002	-0.002	-0.01
740	0.002	-0.001	-0.01
739.5	0.002	-0.002	-0.01
739	0.002	-0.002	-0.01
738.5	0.002	-0.001	-0.009
738	0.002	-0.001	-0.009
737.5	0.002	-0.002	-0.01
737	0.002	-0.002	-0.01
736.5	0.002	-0.001	-0.009
736	0.002	-0.002	-0.01
735.5	0.002	-0.002	-0.01
735	0.002	-0.001	-0.009
734.5	0.002	-0.002	-0.01
734	0.002	-0.002	-0.01
733.5	0.002	-0.001	-0.009
733	0.002	-0.002	-0.01
732.5	0.002	-0.002	-0.01
732	0.002	-0.002	-0.01
731.5	0.002	-0.002	-0.01
731	0.002	-0.002	-0.01
730.5	0.002	-0.001	-0.01
730	0.002	-0.002	-0.01
729.5	0.002	-0.002	-0.009
729	0.002	-0.001	-0.009
728.5	0.002	-0.002	-0.01
728	0.002	-0.002	-0.01
727.5	0.002	-0.001	-0.009
727	0.002	-0.001	-0.01
726.5	0.002	-0.002	-0.01
726	0.002	-0.001	-0.009
725.5	0.002	-0.001	-0.01
725	0.002	-0.002	-0.01
724.5	0.002	-0.001	-0.01
724	0.002	-0.001	-0.01
723.5	0.002	-0.001	-0.01
723	0.002	-0.001	-0.01
722.5	0.002	-0.002	-0.01
722	0.002	-0.001	-0.01
721.5	0.002	-0.001	-0.01
721	0.002	-0.001	-0.01
720.5	0.003	-0.001	-0.01
720	0.002	-0.001	-0.01
719.5	0.003	-0.001	-0.01
719	0.003	-0.001	-0.01
718.5	0.003	-0.001	-0.01
718	0.003	-0.001	-0.009
717.5	0.003	-0.001	-0.01
717	0.003	-0.001	-0.01
716.5	0.003	-0.001	-0.009
716	0.003	-0.001	-0.01
715.5	0.003	-0.001	-0.01
715	0.003	-0.001	-0.009
714.5	0.003	-0.001	-0.009
714	0.003	-0.001	-0.009
713.5	0.003	-0.001	-0.009
713	0.003	-0.001	-0.01
712.5	0.003	-0.001	-0.01
712	0.003	-0.001	-0.01
711.5	0.003	-0.001	-0.009
711	0.003	-0.001	-0.009
710.5	0.003	-0.001	-0.009
710	0.003	-0.001	-0.009
709.5	0.003	-0.001	-0.01
709	0.003	-0.001	-0.01
708.5	0.003	-0.002	-0.01
708	0.003	-0.001	-0.009
707.5	0.003	-0.001	-0.009
707	0.003	-0.002	-0.01
706.5	0.003	-0.001	-0.01
706	0.003	-0.001	-0.009
705.5	0.003	-0.001	-0.01
705	0.003	-0.001	-0.01
704.5	0.003	-0.001	-0.009
704	0.003	-0.001	-0.009
703.5	0.003	-0.001	-0.009
703	0.003	-0.001	-0.009
702.5	0.003	-0.001	-0.009
702	0.003	-0.001	-0.01
701.5	0.003	-0.001	-0.009
701	0.003	-0.001	-0.009
700.5	0.003	-0.001	-0.009
700	0.004	-0.001	-0.009
699.5	0.004	-0.001	-0.009
699	0.003	-0.001	-0.009
698.5	0.003	-0.001	-0.009
698	0.004	-0.001	-0.009
697.5	0.004	-0.001	-0.009
697	0.004	-0.001	-0.009
696.5	0.004	-0.001	-0.009
696	0.004	-0.001	-0.009
695.5	0.004	-0.001	-0.009
695	0.004	-0.001	-0.009
694.5	0.004	-0.001	-0.009
694	0.004	-0.001	-0.009
693.5	0.004	-0.001	-0.009
693	0.004	-0.001	-0.009
692.5	0.004	-0.001	-0.009
692	0.004	-0.001	-0.009
691.5	0.004	-0.001	-0.009
691	0.004	-0.001	-0.009
690.5	0.004	-0.001	-0.009
690	0.004	-0.001	-0.009
689.5	0.004	-0.001	-0.009
689	0.004	-0.001	-0.009
688.5	0.004	-0.001	-0.009
688	0.004	-0.001	-0.009
687.5	0.004	-0.001	-0.009
687	0.004	-0.001	-0.009
686.5	0.004	-0.001	-0.009
686	0.004	-0.001	-0.009
685.5	0.005	-0.001	-0.009
685	0.004	-0.001	-0.009
684.5	0.005	-0.001	-0.009
684	0.005	-0.001	-0.009
683.5	0.005	-0.001	-0.009
683	0.005	-0.001	-0.009
682.5	0.005	-0.001	-0.009
682	0.005	-0.001	-0.009
681.5	0.005	-0.001	-0.009
681	0.005	-0.001	-0.009
680.5	0.005	-0.001	-0.009
680	0.005	-0.001	-0.008
679.5	0.005	-0.001	-0.009
679	0.005	-0.001	-0.009
678.5	0.005	-0.001	-0.008
678	0.005	-0.001	-0.008
677.5	0.005	-0.001	-0.008
677	0.005	-0.001	-0.008
676.5	0.005	-0.001	-0.008
676	0.005	-0.001	-0.008
675.5	0.005	-0.001	-0.008
675	0.005	-0.001	-0.008
674.5	0.005	-0.001	-0.008
674	0.005	-0.001	-0.008
673.5	0.005	-0.001	-0.008
673	0.006	-0.001	-0.008
672.5	0.006	-0.001	-0.008
672	0.006	-0.001	-0.008
671.5	0.006	-0.001	-0.008
671	0.006	-0.001	-0.008
670.5	0.006	-0.001	-0.008
670	0.006	-0.001	-0.008
669.5	0.006	-0.001	-0.008
669	0.006	-0.001	-0.008
668.5	0.006	-0.001	-0.008
668	0.006	-0.001	-0.008
667.5	0.006	-0.001	-0.008
667	0.006	0	-0.008
666.5	0.006	-0.001	-0.008
666	0.006	-0.001	-0.008
665.5	0.006	-0.001	-0.008
665	0.006	0	-0.008
664.5	0.006	-0.001	-0.008
664	0.006	-0.001	-0.008
663.5	0.006	0	-0.008
663	0.006	-0.001	-0.008
662.5	0.006	-0.001	-0.008
662	0.007	0	-0.008
661.5	0.007	-0.001	-0.008
661	0.007	0	-0.008
660.5	0.007	0	-0.008
660	0.007	0	-0.008
659.5	0.007	0	-0.008
659	0.007	0	-0.008
658.5	0.007	0	-0.008
658	0.007	0	-0.008
657.5	0.007	0	-0.007
657	0.007	0	-0.007
656.5	0.007	0	-0.007
656	0.007	0	-0.007
655.5	0.007	0	-0.007
655	0.007	0	-0.007
654.5	0.007	0	-0.007
654	0.007	0	-0.007
653.5	0.007	0	-0.007
653	0.007	0	-0.007
652.5	0.007	0	-0.007
652	0.007	0	-0.007
651.5	0.007	0	-0.007
651	0.007	0	-0.007
650.5	0.007	0	-0.007
650	0.007	0	-0.007
649.5	0.008	0	-0.007
649	0.008	0	-0.007
648.5	0.008	0	-0.007
648	0.008	0	-0.007
647.5	0.008	0	-0.007
647	0.008	0	-0.007
646.5	0.008	0	-0.007
646	0.008	0	-0.007
645.5	0.008	0	-0.007
645	0.008	0	-0.007
644.5	0.008	0	-0.007
644	0.008	0	-0.007
643.5	0.008	0	-0.007
643	0.008	0	-0.007
642.5	0.008	0	-0.007
642	0.008	0	-0.007
641.5	0.008	0	-0.007
641	0.008	0	-0.007
640.5	0.008	0	-0.007
640	0.008	0	-0.007
639.5	0.008	0	-0.007
639	0.009	0	-0.006
638.5	0.009	0	-0.006
638	0.009	0	-0.006
637.5	0.009	0	-0.006
637	0.009	0	-0.006
636.5	0.009	0	-0.006
636	0.009	0	-0.006
635.5	0.009	0	-0.006
635	0.009	0	-0.006
634.5	0.009	0	-0.006
634	0.009	0	-0.006
633.5	0.009	0	-0.006
633	0.009	0	-0.006
632.5	0.009	0	-0.006
632	0.009	0	-0.006
631.5	0.009	0	-0.006
631	0.009	0	-0.006
630.5	0.009	0	-0.006
630	0.01	0	-0.006
629.5	0.01	0	-0.006
629	0.01	0	-0.006
628.5	0.01	0	-0.006
628	0.01	0	-0.005
627.5	0.01	0	-0.005
627	0.01	0	-0.005
626.5	0.01	0	-0.005
626	0.01	0	-0.006
625.5	0.01	0	-0.005
625	0.01	0	-0.005
624.5	0.01	0	-0.005
624	0.01	0	-0.005
623.5	0.01	0	-0.005
623	0.011	0	-0.005
622.5	0.01	0	-0.005
622	0.01	0	-0.005
621.5	0.011	0	-0.005
621	0.011	0	-0.005
620.5	0.011	0	-0.005
620	0.011	0	-0.005
619.5	0.011	0	-0.005
619	0.011	0	-0.005
618.5	0.011	0	-0.005
618	0.011	0	-0.005
617.5	0.011	0	-0.005
617	0.011	0	-0.004
616.5	0.012	0	-0.004
616	0.012	0	-0.004
615.5	0.012	0	-0.004
615	0.012	0	-0.004
614.5	0.012	0	-0.004
614	0.012	0	-0.004
613.5	0.012	0	-0.004
613	0.012	0	-0.004
612.5	0.012	0	-0.003
612	0.013	0	-0.003
611.5	0.013	0	-0.003
611	0.013	0	-0.003
610.5	0.013	0	-0.003
610	0.013	0	-0.003
609.5	0.013	0.001	-0.003
609	0.014	0.001	-0.003
608.5	0.014	0.001	-0.002
608	0.014	0.001	-0.002
607.5	0.014	0.001	-0.002
607	0.014	0.001	-0.002
606.5	0.014	0.001	-0.002
606	0.015	0.001	-0.002
605.5	0.015	0.001	-0.001
605	0.015	0.001	-0.001
604.5	0.015	0.001	-0.001
604	0.015	0.001	-0.001
603.5	0.016	0.001	-0.001
603	0.016	0.001	0
602.5	0.016	0.001	0
602	0.016	0.001	0
601.5	0.016	0.001	0
601	0.017	0.001	0
600.5	0.017	0.001	0
600	0.017	0.001	0.001
599.5	0.017	0.001	0.001
599	0.018	0.001	0.001
598.5	0.018	0.001	0.001
598	0.018	0.001	0.002
597.5	0.019	0.001	0.002
597	0.019	0.001	0.002
596.5	0.019	0.001	0.003
596	0.02	0.001	0.003
595.5	0.02	0.001	0.003
595	0.02	0.002	0.004
594.5	0.021	0.001	0.004
594	0.021	0.002	0.004
593.5	0.021	0.002	0.005
593	0.022	0.002	0.005
592.5	0.022	0.002	0.005
592	0.023	0.002	0.006
591.5	0.023	0.002	0.006
591	0.023	0.002	0.007
590.5	0.024	0.002	0.007
590	0.024	0.002	0.007
589.5	0.025	0.002	0.008
589	0.025	0.002	0.008
588.5	0.026	0.002	0.008
588	0.026	0.002	0.009
587.5	0.027	0.002	0.009
587	0.027	0.002	0.01
586.5	0.028	0.002	0.01
586	0.028	0.003	0.011
585.5	0.029	0.003	0.011
585	0.029	0.003	0.012
584.5	0.03	0.003	0.012
584	0.031	0.003	0.013
583.5	0.031	0.003	0.013
583	0.032	0.003	0.014
582.5	0.032	0.003	0.015
582	0.033	0.003	0.015
581.5	0.033	0.003	0.016
581	0.034	0.003	0.016
580.5	0.035	0.003	0.017
580	0.035	0.003	0.017
579.5	0.036	0.004	0.018
579	0.037	0.004	0.018
578.5	0.037	0.004	0.019
578	0.038	0.004	0.02
577.5	0.038	0.004	0.02
577	0.039	0.004	0.021
576.5	0.04	0.005	0.021
576	0.04	0.005	0.022
575.5	0.041	0.005	0.023
575	0.042	0.005	0.023
574.5	0.043	0.005	0.024
574	0.043	0.006	0.025
573.5	0.044	0.006	0.025
573	0.045	0.006	0.026
572.5	0.046	0.006	0.027
572	0.046	0.007	0.028
571.5	0.047	0.007	0.028
571	0.048	0.007	0.029
570.5	0.049	0.008	0.03
570	0.05	0.008	0.031
569.5	0.05	0.009	0.031
569	0.051	0.009	0.032
568.5	0.052	0.01	0.033
568	0.053	0.011	0.034
567.5	0.054	0.012	0.035
567	0.055	0.013	0.035
566.5	0.055	0.014	0.036
566	0.056	0.015	0.037
565.5	0.057	0.016	0.037
565	0.058	0.018	0.038
564.5	0.059	0.02	0.039
564	0.06	0.022	0.04
563.5	0.06	0.025	0.04
563	0.061	0.028	0.041
562.5	0.062	0.031	0.042
562	0.062	0.035	0.042
561.5	0.063	0.04	0.043
561	0.064	0.045	0.044
560.5	0.064	0.051	0.044
560	0.065	0.057	0.044
559.5	0.065	0.065	0.045
559	0.066	0.073	0.045
558.5	0.066	0.083	0.046
558	0.067	0.094	0.046
557.5	0.067	0.106	0.047
557	0.068	0.118	0.047
556.5	0.068	0.13	0.048
556	0.069	0.144	0.048
555.5	0.069	0.157	0.048
555	0.069	0.17	0.049
554.5	0.07	0.184	0.049
554	0.07	0.195	0.049
553.5	0.071	0.204	0.05
553	0.071	0.211	0.05
552.5	0.071	0.215	0.05
552	0.072	0.217	0.051
551.5	0.072	0.216	0.051
551	0.073	0.213	0.052
550.5	0.073	0.208	0.052
550	0.074	0.201	0.053
549.5	0.074	0.193	0.053
549	0.075	0.183	0.054
548.5	0.075	0.172	0.054
548	0.076	0.161	0.055
547.5	0.077	0.148	0.055
547	0.077	0.136	0.056
546.5	0.078	0.126	0.056
546	0.078	0.115	0.057
545.5	0.079	0.106	0.057
545	0.08	0.099	0.058
544.5	0.08	0.092	0.059
544	0.081	0.087	0.059
543.5	0.082	0.083	0.06
543	0.082	0.079	0.06
542.5	0.083	0.076	0.061
542	0.084	0.074	0.062
541.5	0.084	0.072	0.062
541	0.085	0.07	0.063
540.5	0.086	0.068	0.064
540	0.086	0.067	0.064
539.5	0.087	0.065	0.065
539	0.088	0.064	0.065
538.5	0.088	0.063	0.066
538	0.089	0.063	0.066
537.5	0.089	0.063	0.067
537	0.09	0.063	0.067
536.5	0.09	0.063	0.068
536	0.091	0.064	0.068
535.5	0.091	0.065	0.068
535	0.091	0.067	0.069
534.5	0.092	0.068	0.069
534	0.092	0.071	0.069
533.5	0.092	0.073	0.07
533	0.092	0.075	0.07
532.5	0.093	0.078	0.07
532	0.093	0.081	0.07
531.5	0.093	0.083	0.07
531	0.093	0.086	0.07
530.5	0.093	0.088	0.07
530	0.093	0.09	0.07
529.5	0.094	0.092	0.071
529	0.094	0.093	0.071
528.5	0.094	0.094	0.071
528	0.094	0.096	0.071
527.5	0.094	0.098	0.071
527	0.094	0.101	0.071
526.5	0.093	0.104	0.071
526	0.093	0.108	0.07
525.5	0.093	0.111	0.07
525	0.093	0.115	0.07
524.5	0.093	0.119	0.07
524	0.093	0.122	0.07
523.5	0.092	0.124	0.069
523	0.092	0.125	0.069
522.5	0.091	0.125	0.069
522	0.091	0.124	0.068
521.5	0.091	0.122	0.068
521	0.09	0.12	0.067
520.5	0.09	0.117	0.067
520	0.089	0.113	0.066
519.5	0.089	0.109	0.066
519	0.088	0.106	0.065
518.5	0.087	0.103	0.065
518	0.087	0.1	0.064
517.5	0.086	0.097	0.063
517	0.085	0.094	0.063
516.5	0.084	0.092	0.062
516	0.084	0.09	0.061
515.5	0.083	0.088	0.06
515	0.082	0.086	0.059
514.5	0.081	0.085	0.059
514	0.08	0.083	0.058
513.5	0.079	0.081	0.057
513	0.078	0.08	0.056
512.5	0.077	0.078	0.055
512	0.076	0.076	0.054
511.5	0.076	0.074	0.054
511	0.075	0.072	0.053
510.5	0.074	0.07	0.052
510	0.073	0.068	0.051
509.5	0.072	0.065	0.05
509	0.071	0.063	0.05
508.5	0.071	0.061	0.049
508	0.07	0.059	0.048
507.5	0.069	0.057	0.048
507	0.069	0.055	0.047
506.5	0.068	0.053	0.046
506	0.067	0.051	0.046
505.5	0.067	0.049	0.045
505	0.066	0.047	0.045
504.5	0.066	0.045	0.044
504	0.065	0.042	0.044
503.5	0.065	0.04	0.043
503	0.064	0.039	0.043
502.5	0.064	0.037	0.042
502	0.064	0.036	0.042
501.5	0.063	0.034	0.042
501	0.063	0.033	0.042
500.5	0.063	0.032	0.041
500	0.063	0.031	0.041
499.5	0.063	0.03	0.041
499	0.062	0.029	0.041
498.5	0.062	0.028	0.041
498	0.062	0.028	0.041
497.5	0.062	0.028	0.041
497	0.062	0.027	0.041
496.5	0.062	0.026	0.041
496	0.062	0.026	0.041
495.5	0.062	0.026	0.041
495	0.062	0.025	0.041
494.5	0.062	0.025	0.041
494	0.062	0.025	0.041
493.5	0.063	0.025	0.041
493	0.063	0.025	0.041
492.5	0.063	0.025	0.042
492	0.063	0.024	0.042
491.5	0.063	0.024	0.042
491	0.064	0.024	0.042
490.5	0.064	0.024	0.042
490	0.064	0.024	0.043
489.5	0.065	0.024	0.043
489	0.065	0.025	0.043
488.5	0.065	0.025	0.043
488	0.066	0.025	0.044
487.5	0.066	0.025	0.044
487	0.066	0.025	0.044
486.5	0.067	0.025	0.045
486	0.067	0.025	0.045
485.5	0.068	0.025	0.046
485	0.068	0.025	0.046
484.5	0.068	0.025	0.046
484	0.069	0.026	0.047
483.5	0.069	0.026	0.047
483	0.07	0.026	0.047
482.5	0.07	0.026	0.048
482	0.07	0.027	0.048
481.5	0.071	0.027	0.049
481	0.071	0.027	0.049
480.5	0.071	0.027	0.049
480	0.072	0.027	0.049
479.5	0.072	0.028	0.05
479	0.072	0.028	0.05
478.5	0.073	0.028	0.05
478	0.073	0.028	0.051
477.5	0.073	0.029	0.051
477	0.074	0.029	0.052
476.5	0.074	0.029	0.052
476	0.074	0.029	0.052
475.5	0.075	0.029	0.053
475	0.075	0.03	0.053
474.5	0.076	0.03	0.054
474	0.076	0.03	0.054
473.5	0.077	0.03	0.055
473	0.077	0.03	0.055
472.5	0.077	0.03	0.056
472	0.078	0.03	0.056
471.5	0.078	0.03	0.057
471	0.079	0.03	0.057
470.5	0.08	0.03	0.058
470	0.08	0.03	0.059
469.5	0.081	0.03	0.059
469	0.081	0.03	0.06
468.5	0.082	0.03	0.061
468	0.083	0.029	0.062
467.5	0.084	0.029	0.063
467	0.084	0.029	0.064
466.5	0.085	0.029	0.065
466	0.086	0.029	0.066
465.5	0.087	0.029	0.067
465	0.088	0.029	0.068
464.5	0.089	0.029	0.069
464	0.09	0.029	0.07
463.5	0.091	0.03	0.072
463	0.092	0.03	0.073
462.5	0.093	0.03	0.075
462	0.095	0.03	0.076
461.5	0.096	0.03	0.078
461	0.098	0.031	0.079
460.5	0.099	0.031	0.081
460	0.1	0.031	0.083
459.5	0.102	0.031	0.085
459	0.103	0.031	0.087
458.5	0.105	0.031	0.089
458	0.106	0.032	0.091
457.5	0.108	0.032	0.093
457	0.11	0.033	0.096
456.5	0.112	0.033	0.098
456	0.114	0.033	0.101
455.5	0.116	0.034	0.103
455	0.118	0.034	0.106
454.5	0.12	0.035	0.108
454	0.122	0.035	0.111
453.5	0.124	0.036	0.114
453	0.127	0.037	0.117
452.5	0.129	0.038	0.12
452	0.131	0.038	0.123
451.5	0.133	0.04	0.126
451	0.135	0.041	0.129
450.5	0.137	0.042	0.132
450	0.139	0.043	0.135
449.5	0.142	0.044	0.139
449	0.144	0.046	0.142
448.5	0.145	0.047	0.145
448	0.148	0.049	0.148
447.5	0.15	0.051	0.151
447	0.152	0.053	0.155
446.5	0.154	0.055	0.158
446	0.155	0.057	0.161
445.5	0.157	0.059	0.164
445	0.159	0.062	0.168
444.5	0.161	0.064	0.171
444	0.163	0.067	0.174
443.5	0.165	0.07	0.178
443	0.167	0.074	0.181
442.5	0.169	0.077	0.185
442	0.171	0.081	0.188
441.5	0.173	0.085	0.192
441	0.176	0.089	0.196
440.5	0.178	0.094	0.2
440	0.18	0.099	0.203
439.5	0.182	0.104	0.207
439	0.185	0.11	0.211
438.5	0.187	0.116	0.215
438	0.19	0.123	0.219
437.5	0.193	0.131	0.224
437	0.196	0.139	0.228
436.5	0.199	0.148	0.233
436	0.202	0.158	0.237
435.5	0.206	0.169	0.242
435	0.21	0.181	0.248
434.5	0.213	0.194	0.252
434	0.218	0.209	0.258
433.5	0.222	0.226	0.264
433	0.227	0.244	0.269
432.5	0.232	0.266	0.275
432	0.237	0.29	0.282
431.5	0.243	0.316	0.288
431	0.249	0.346	0.295
430.5	0.255	0.38	0.302
430	0.262	0.418	0.31
429.5	0.269	0.461	0.318
429	0.278	0.51	0.326
428.5	0.286	0.561	0.335
428	0.295	0.613	0.344
427.5	0.305	0.666	0.354
427	0.315	0.721	0.364
426.5	0.325	0.772	0.375
426	0.335	0.82	0.385
425.5	0.348	0.871	0.397
425	0.361	0.92	0.41
424.5	0.375	0.966	0.424
424	0.389	1.008	0.438
423.5	0.405	1.048	0.454
423	0.42	1.085	0.468
422.5	0.436	1.118	0.483
422	0.454	1.148	0.5
421.5	0.473	1.174	0.519
421	0.493	1.193	0.537
420.5	0.513	1.207	0.556
420	0.534	1.214	0.575
419.5	0.556	1.215	0.595
419	0.577	1.211	0.615
418.5	0.601	1.201	0.637
418	0.624	1.188	0.659
417.5	0.647	1.171	0.68
417	0.669	1.15	0.701
416.5	0.691	1.125	0.721
416	0.713	1.098	0.743
415.5	0.733	1.071	0.762
415	0.751	1.042	0.779
414.5	0.77	1.009	0.797
414	0.788	0.976	0.813
413.5	0.804	0.943	0.828
413	0.819	0.91	0.842
412.5	0.832	0.875	0.854
412	0.844	0.84	0.865
411.5	0.856	0.803	0.875
411	0.865	0.769	0.885
410.5	0.872	0.737	0.891
410	0.877	0.706	0.896
409.5	0.881	0.676	0.899
409	0.883	0.647	0.9
408.5	0.885	0.618	0.901
408	0.885	0.59	0.901
407.5	0.882	0.564	0.899
407	0.879	0.54	0.896
406.5	0.875	0.518	0.891
406	0.869	0.497	0.885
405.5	0.861	0.477	0.878
405	0.853	0.459	0.871
404.5	0.843	0.443	0.861
404	0.834	0.428	0.852
403.5	0.823	0.415	0.841
403	0.811	0.403	0.829
402.5	0.797	0.393	0.818
402	0.783	0.383	0.803
401.5	0.768	0.374	0.788
401	0.753	0.365	0.774
400.5	0.738	0.358	0.759
400	0.723	0.351	0.745
399.5	0.709	0.343	0.73
399	0.694	0.337	0.716
398.5	0.678	0.33	0.7
398	0.663	0.322	0.684
397.5	0.646	0.315	0.668
397	0.63	0.307	0.652
396.5	0.616	0.3	0.638
396	0.601	0.293	0.624
395.5	0.586	0.285	0.609
395	0.572	0.278	0.596
394.5	0.558	0.27	0.582
394	0.545	0.263	0.569
393.5	0.532	0.256	0.556
393	0.52	0.249	0.544
392.5	0.508	0.241	0.531
392	0.495	0.234	0.518
391.5	0.483	0.227	0.506
391	0.473	0.22	0.494
390.5	0.462	0.213	0.484
390	0.452	0.207	0.472
389.5	0.443	0.2	0.463
389	0.433	0.194	0.453
388.5	0.422	0.187	0.442
388	0.413	0.181	0.432
387.5	0.403	0.175	0.422
387	0.395	0.17	0.413
386.5	0.385	0.164	0.404
386	0.377	0.16	0.395
385.5	0.369	0.155	0.387
385	0.361	0.151	0.378
384.5	0.353	0.147	0.371
384	0.347	0.143	0.363
383.5	0.34	0.14	0.356
383	0.333	0.138	0.348
382.5	0.327	0.135	0.341
382	0.32	0.133	0.335
381.5	0.314	0.13	0.327
381	0.308	0.128	0.321
380.5	0.302	0.127	0.315
380	0.296	0.125	0.309
379.5	0.292	0.124	0.304
379	0.286	0.123	0.298
378.5	0.281	0.122	0.292
378	0.276	0.121	0.288
377.5	0.271	0.12	0.282
377	0.267	0.12	0.278
376.5	0.264	0.12	0.274
376	0.259	0.119	0.27
375.5	0.256	0.119	0.265
375	0.252	0.119	0.261
374.5	0.249	0.119	0.258
374	0.245	0.119	0.254
373.5	0.242	0.119	0.251
373	0.24	0.119	0.248
372.5	0.237	0.12	0.245
372	0.234	0.12	0.242
371.5	0.232	0.121	0.24
371	0.231	0.122	0.238
370.5	0.228	0.123	0.235
370	0.227	0.125	0.233
369.5	0.226	0.126	0.232
369	0.224	0.127	0.23
368.5	0.223	0.129	0.228
368	0.221	0.13	0.226
367.5	0.221	0.131	0.225
367	0.22	0.133	0.224
366.5	0.219	0.135	0.223
366	0.219	0.136	0.223
365.5	0.219	0.137	0.221
365	0.218	0.139	0.221
364.5	0.218	0.141	0.219
364	0.219	0.143	0.22
363.5	0.219	0.144	0.219
363	0.22	0.146	0.22
362.5	0.22	0.148	0.22
362	0.22	0.15	0.22
361.5	0.221	0.151	0.22
361	0.221	0.153	0.22
360.5	0.222	0.154	0.22
360	0.222	0.155	0.222
359.5	0.223	0.157	0.222
359	0.225	0.158	0.222
358.5	0.224	0.159	0.223
358	0.226	0.161	0.224
357.5	0.226	0.162	0.224
357	0.227	0.163	0.224
356.5	0.228	0.165	0.225
356	0.228	0.166	0.225
355.5	0.229	0.167	0.227
355	0.23	0.169	0.227
354.5	0.231	0.17	0.226
354	0.231	0.171	0.227
353.5	0.231	0.173	0.228
353	0.231	0.174	0.228
352.5	0.231	0.175	0.228
352	0.23	0.176	0.228
351.5	0.23	0.178	0.228
351	0.23	0.18	0.228
350.5	0.23	0.182	0.228
350	0.228	0.183	0.228
