# Supplementary material for: MmcA is an electron conduit that facilitates both intracellular and extracellular electron transport in Methanosarcina acetivorans
Source: Nat Commun. 2024 Apr 17;15:3300. doi: 10.1038/s41467-024-47564-2 (PMC11024163; doi:10.1038/s41467-024-47564-2)
Supplement: Supplementary file 4 — Source data [file 41467_2024_47564_MOESM4_ESM.zip › Figure 4C.xlsx]

## Sheet: Sheet1
	Table: Showing Fe(II) concentration (µM) over time for different M. acetivorans strains and control used in Figure 4B
	Time (minute)	ΔmmcA			Complemented (ΔmmcA::pmmcA)			WT (WWM60)			No cell control (NCC)			p values (Two-sided Student’s t-test)
		Replicate_1	Replicate_2	Replicate_3	Replicate_1	Replicate_2	Replicate_3	Replicate_1	Replicate_2	Replicate_3	Replicate_1	Replicate_2	Replicate_3	ΔmmcA vs WT	ΔmmcA vs Complemented	WT vs Complemented
	0	30.5	32.1667	33.8333	32.1667	33.8333	33.8333	33.8333	35.5	27.1667	-1.16667	2.16667	2.16667	1	0.183503	0.727834
	5	125.5	125.5	132.167	152.167	157.167	147.167	135.5	180.5	133.833	2.16667	3.83333	7.16667	0.311776	0.0384668	0.878282
	15	267.167	275.5	277.167	332.167	305.5	313.833	327.167	312.167	307.167	7.16667	5.5	5.5	0.0434006	0.0548915	0.729504
	30	482.167	450.5	483.833	568.833	583.833	580.5	585.5	558.833	530.5	13.8333	12.1667	10.5	0.0489007	0.0175859	0.42265
	60	742.167	777.167	805.5	963.833	963.833	983.833	1003.83	1000.5	943.833	22.1667	18.8333	15.5	0.0294124	0.00457679	0.685972
	90	1025.5	1023.83	1013.83	1155.5	1195.5	1197.17	1158.83	1153.83	1128.83	25.5	52.1667	27.1667	0.00199285	0.00987774	0.231197
	120	1140.5	1180.5	1192.17	1222.17	1248.83	1287.17	1248.83	1258.83	1257.17	33.8333	35.5	32.1667	0.0225461	0.00876871	0.90696
	180	1335.5	1223.83	1268.83	1320.5	1322.17	1325.5	1300.5	1328.83	1288.83	38.8333	37.1667	32.1667	0.538006	0.293943	0.317466
	Note: Statistically significant p values are highlighted in green

## Sheet: Sheet2
	Table: Showing OD600 measurements for bar diagram shown in Figure 4B insent
		ΔmmcA			Complemented (ΔmmcA::pmmcA)			WT (WWM60)			p values (Two-sided Student’s t-test)
		Replicate_1	Replicate_2	Replicate_3	Replicate_1	Replicate_2	Replicate_3	Replicate_1	Replicate_2	Replicate_3	ΔmmcA vs WT	ΔmmcA vs Complemented	WT vs Complemented
	OD600	0.101	0.102	0.098	0.098	0.095	0.097	0.098	0.1	0.101	0.753817	0.173189	0.188497

## Sheet: Sheet3
Table: Showing data for the rate of Fe(III) reduction observed by different M. acetivorans strains shown in Figure 4C
	WT (WWM60)	ΔmmcA	Complemented (ΔmmcA::pmmcA)	p values (Two-sided Student’s t-test)
				ΔmmcA vs WT	ΔmmcA vs Complemented	WT vs Complemented
Experiment_1	100	74.6572	97.1826	0.000789646	0.0192281	0.124136
Experiment_2	100	72.4664	86.1118
Experiment_3	100	72.3248	92.0714
Note: Statistically significant p values are shown in green
