# Supplementary material for: MmcA is an electron conduit that facilitates both intracellular and extracellular electron transport in Methanosarcina acetivorans
Source: Nat Commun. 2024 Apr 17;15:3300. doi: 10.1038/s41467-024-47564-2 (PMC11024163; doi:10.1038/s41467-024-47564-2)
Supplement: Supplementary file 4 — Source data [file 41467_2024_47564_MOESM4_ESM.zip › Supplementary Figure 10.xlsx]

## Sheet: 3B02_analysis
Source data_supplementary figure 10: data points from 350 to 650 nm were used in the figure
WL/nm	Tris buffer (TB)	TB + AQDS	TB + AQDS + SD
800	-0.002	-0.002	-0.002
799.5	-0.001	-0.002	-0.002
799	-0.001	-0.002	-0.002
798.5	-0.001	-0.002	-0.002
798	-0.001	-0.002	-0.002
797.5	-0.001	-0.001	-0.002
797	-0.001	-0.002	-0.002
796.5	-0.001	-0.002	-0.002
796	-0.001	-0.001	-0.002
795.5	-0.001	-0.002	-0.002
795	-0.001	-0.002	-0.002
794.5	-0.001	-0.002	-0.002
794	-0.001	-0.002	-0.002
793.5	-0.001	-0.002	-0.002
793	-0.001	-0.002	-0.002
792.5	-0.001	-0.002	-0.002
792	-0.001	-0.002	-0.002
791.5	-0.001	-0.001	-0.002
791	-0.001	-0.002	-0.002
790.5	-0.001	-0.002	-0.002
790	-0.001	-0.001	-0.002
789.5	-0.001	-0.002	-0.002
789	-0.001	-0.002	-0.002
788.5	-0.001	-0.002	-0.002
788	-0.001	-0.001	-0.002
787.5	-0.001	-0.002	-0.002
787	-0.001	-0.002	-0.002
786.5	-0.001	-0.001	-0.002
786	-0.001	-0.002	-0.002
785.5	-0.001	-0.002	-0.001
785	-0.001	-0.001	-0.001
784.5	-0.001	-0.002	-0.002
784	-0.001	-0.001	-0.001
783.5	-0.001	-0.002	-0.002
783	-0.001	-0.002	-0.002
782.5	-0.001	-0.001	-0.002
782	-0.001	-0.002	-0.002
781.5	-0.001	-0.001	-0.001
781	-0.001	-0.001	-0.001
780.5	-0.001	-0.001	-0.001
780	-0.001	-0.002	-0.001
779.5	-0.001	-0.001	-0.001
779	-0.001	-0.001	-0.001
778.5	-0.001	-0.001	-0.001
778	-0.001	-0.001	-0.001
777.5	-0.001	-0.001	-0.001
777	-0.001	-0.001	-0.001
776.5	-0.001	-0.001	-0.001
776	-0.001	-0.001	-0.001
775.5	-0.001	-0.001	-0.001
775	-0.001	-0.001	-0.001
774.5	-0.001	-0.001	-0.001
774	-0.001	-0.001	-0.001
773.5	-0.001	-0.001	-0.001
773	-0.001	-0.001	-0.001
772.5	-0.001	-0.001	-0.001
772	-0.001	-0.001	-0.001
771.5	-0.001	-0.001	-0.001
771	-0.001	-0.001	-0.001
770.5	-0.001	-0.001	-0.001
770	-0.001	-0.001	-0.001
769.5	-0.001	-0.001	-0.001
769	-0.001	-0.001	-0.001
768.5	0	-0.001	-0.001
768	-0.001	-0.001	-0.001
767.5	-0.001	-0.001	-0.001
767	0	-0.001	-0.001
766.5	-0.001	-0.001	-0.001
766	-0.001	-0.001	-0.001
765.5	0	-0.001	-0.001
765	-0.001	-0.001	-0.001
764.5	-0.001	-0.001	-0.001
764	0	-0.001	-0.001
763.5	-0.001	-0.001	-0.001
763	-0.001	-0.001	-0.001
762.5	0	-0.001	-0.001
762	0	-0.001	-0.001
761.5	-0.001	-0.001	-0.001
761	0	-0.001	-0.001
760.5	0	-0.001	-0.001
760	-0.001	-0.001	-0.001
759.5	-0.001	-0.001	-0.001
759	0	-0.001	-0.001
758.5	-0.001	-0.001	-0.001
758	-0.001	-0.001	-0.001
757.5	0	-0.001	-0.001
757	0	-0.001	-0.001
756.5	-0.001	-0.001	-0.001
756	0	-0.001	-0.001
755.5	-0.001	-0.001	-0.001
755	0	-0.001	-0.001
754.5	0	-0.001	-0.001
754	0	-0.001	-0.001
753.5	0	-0.001	-0.001
753	0	-0.001	-0.001
752.5	0	-0.001	-0.001
752	-0.001	-0.001	-0.001
751.5	0	-0.001	-0.001
751	0	-0.001	-0.001
750.5	0	-0.001	-0.001
750	0	-0.001	-0.001
749.5	0	-0.001	-0.001
749	0	-0.001	-0.001
748.5	0	-0.001	-0.001
748	0	-0.001	-0.001
747.5	0	-0.001	-0.001
747	-0.001	-0.001	-0.001
746.5	0	-0.001	-0.001
746	0	-0.001	-0.001
745.5	-0.001	-0.001	-0.001
745	0	-0.001	-0.001
744.5	0	-0.001	-0.001
744	-0.001	-0.001	-0.001
743.5	0	-0.001	-0.001
743	0	-0.001	-0.001
742.5	-0.001	-0.001	-0.001
742	0	-0.001	-0.001
741.5	0	0	-0.001
741	0	-0.001	-0.001
740.5	-0.001	-0.001	-0.001
740	0	0	-0.001
739.5	0	-0.001	-0.001
739	0	-0.001	-0.001
738.5	0	-0.001	-0.001
738	-0.001	-0.001	-0.001
737.5	0	0	-0.001
737	0	-0.001	-0.001
736.5	0	-0.001	-0.001
736	0	-0.001	-0.001
735.5	0	-0.001	-0.001
735	0	-0.001	-0.001
734.5	0	-0.001	-0.001
734	0	-0.001	-0.001
733.5	0	-0.001	-0.001
733	0	-0.001	-0.001
732.5	0	-0.001	-0.001
732	0	0	-0.001
731.5	0	-0.001	-0.001
731	0	-0.001	-0.001
730.5	0	-0.001	-0.001
730	0	0	-0.001
729.5	0	-0.001	-0.001
729	0	-0.001	-0.001
728.5	0	0	-0.001
728	0	0	-0.001
727.5	0	0	-0.001
727	0	0	-0.001
726.5	0	0	-0.001
726	0	0	-0.001
725.5	0	-0.001	-0.001
725	0	0	-0.001
724.5	0	0	-0.001
724	0	0	-0.001
723.5	0	-0.001	-0.001
723	0	0	-0.001
722.5	0	0	-0.001
722	0	0	-0.001
721.5	0	0	-0.001
721	0	0	-0.001
720.5	0	0	-0.001
720	0	0	-0.001
719.5	0	0	-0.001
719	0	0	-0.001
718.5	0	0	-0.001
718	0	0	0
717.5	0	0	-0.001
717	0	0	-0.001
716.5	0	0	-0.001
716	0	0	-0.001
715.5	0	0	0
715	0	0	0
714.5	0	0	-0.001
714	0	0	0
713.5	0	0	-0.001
713	0	0	0
712.5	0	0	-0.001
712	0	0	-0.001
711.5	0	0	0
711	0	0	0
710.5	0	0	0
710	0.001	0	-0.001
709.5	0.001	0	0
709	0	0	-0.001
708.5	0	0	-0.001
708	0.001	0	0
707.5	0.001	0	0
707	0.001	0	0
706.5	0.001	0	0
706	0	0	0
705.5	0.001	0	0
705	0.001	0	0
704.5	0.001	0	0
704	0.001	0	0
703.5	0.001	0	0
703	0.001	0	0
702.5	0.001	0	0
702	0.001	0	0
701.5	0.001	0	0
701	0.001	0	0
700.5	0.001	0	0
700	0.001	0	0
699.5	0.001	0	0
699	0.001	0	0
698.5	0.001	0	0
698	0.001	0	0
697.5	0.001	0	0
697	0.001	0	0
696.5	0.001	0	0
696	0.001	0	0
695.5	0.001	0	0
695	0.001	0	0
694.5	0.001	0	0
694	0.001	0	0
693.5	0.001	0	0
693	0.001	0	0
692.5	0.001	0	0
692	0.001	0	0
691.5	0.001	0	0
691	0.001	0	0
690.5	0.001	0	0
690	0.001	0	0
689.5	0.001	0	0
689	0.001	0	0
688.5	0.001	0	0
688	0.001	0	0
687.5	0.001	0	0
687	0.001	0	0
686.5	0.001	0	0
686	0.001	0	0
685.5	0.001	0	0
685	0.001	0	0
684.5	0.001	0	0
684	0.001	0	0
683.5	0.001	0	0
683	0.001	0	0
682.5	0.001	0	0
682	0.001	0	0
681.5	0.001	0	0
681	0.001	0	0
680.5	0.001	0	0
680	0.001	0	0
679.5	0.001	0	0
679	0.001	0	0
678.5	0.001	0	0
678	0.001	0	0
677.5	0.001	0	0
677	0.001	0	0
676.5	0.001	0	0
676	0.001	0	0
675.5	0.001	0	0
675	0.001	0.001	0
674.5	0.001	0.001	0
674	0.001	0	0
673.5	0.001	0	0
673	0.001	0.001	0
672.5	0.001	0.001	0
672	0.001	0	0
671.5	0.001	0.001	0
671	0.001	0.001	0
670.5	0.001	0.001	0
670	0.001	0	0
669.5	0.001	0.001	0
669	0.001	0.001	0
668.5	0.001	0	0
668	0.001	0.001	0
667.5	0.001	0.001	0
667	0.001	0.001	0
666.5	0.001	0.001	0
666	0.001	0.001	0
665.5	0.001	0.001	0
665	0.001	0.001	0
664.5	0.001	0.001	0
664	0.001	0.001	0
663.5	0.001	0.001	0
663	0.001	0.001	0
662.5	0.001	0.001	0
662	0.001	0.001	0
661.5	0.001	0.001	0
661	0.001	0.001	0
660.5	0.001	0.001	0
660	0.001	0.001	0
659.5	0.001	0.001	0
659	0.001	0.001	0
658.5	0.001	0.001	0
658	0.001	0.001	0
657.5	0.001	0.001	0
657	0.001	0.001	0
656.5	0.001	0.001	0
656	0.001	0.001	0
655.5	0.001	0.001	0
655	0.001	0.001	0
654.5	0.001	0.001	0
654	0.001	0.001	0
653.5	0.001	0.001	0
653	0.001	0.001	0
652.5	0.001	0.001	0
652	0.001	0.001	0
651.5	0.001	0.001	0
651	0.001	0.001	0
650.5	0.001	0.001	0
650	0.001	0.001	0
649.5	0.001	0.001	0
649	0.001	0.001	0
648.5	0.001	0.001	0
648	0.001	0.001	0
647.5	0.001	0.001	0
647	0.001	0.001	0
646.5	0.001	0.001	0
646	0.001	0.001	0
645.5	0.001	0.001	0
645	0.001	0.001	0
644.5	0.001	0.001	0
644	0.002	0.001	0
643.5	0.001	0.001	0
643	0.002	0.001	0
642.5	0.002	0.001	0
642	0.001	0.001	0
641.5	0.002	0.001	0
641	0.002	0.001	0
640.5	0.002	0.001	0
640	0.001	0.001	0
639.5	0.002	0.001	0
639	0.002	0.001	0
638.5	0.002	0.001	0.001
638	0.002	0.001	0.001
637.5	0.002	0.001	0.001
637	0.002	0.001	0.001
636.5	0.002	0.001	0.001
636	0.002	0.001	0.001
635.5	0.001	0.001	0.001
635	0.002	0.001	0.001
634.5	0.002	0.001	0.001
634	0.001	0.001	0
633.5	0.002	0.001	0
633	0.002	0.001	0.001
632.5	0.001	0.001	0
632	0.002	0.001	0
631.5	0.002	0.001	0.001
631	0.002	0.001	0
630.5	0.002	0.001	0.001
630	0.002	0.001	0.001
629.5	0.001	0.001	0
629	0.002	0.001	0.001
628.5	0.002	0.001	0.001
628	0.001	0.001	0
627.5	0.002	0.001	0.001
627	0.002	0.001	0.001
626.5	0.002	0.001	0.001
626	0.002	0.001	0.001
625.5	0.002	0.001	0.001
625	0.002	0.001	0.001
624.5	0.002	0.001	0.001
624	0.002	0.001	0.001
623.5	0.002	0.001	0.001
623	0.002	0.002	0.001
622.5	0.002	0.002	0.001
622	0.002	0.001	0.001
621.5	0.002	0.001	0.001
621	0.002	0.002	0.001
620.5	0.002	0.002	0.001
620	0.002	0.001	0.001
619.5	0.002	0.001	0.001
619	0.002	0.002	0.001
618.5	0.002	0.002	0.001
618	0.002	0.002	0.001
617.5	0.002	0.002	0.001
617	0.002	0.002	0.001
616.5	0.002	0.001	0.001
616	0.002	0.002	0.001
615.5	0.002	0.002	0.001
615	0.002	0.002	0.001
614.5	0.002	0.002	0.001
614	0.002	0.002	0.001
613.5	0.002	0.002	0.001
613	0.002	0.002	0.001
612.5	0.002	0.002	0.001
612	0.002	0.002	0.001
611.5	0.002	0.002	0.001
611	0.002	0.002	0.001
610.5	0.002	0.002	0.001
610	0.002	0.002	0.001
609.5	0.002	0.002	0.001
609	0.002	0.002	0.001
608.5	0.002	0.002	0.001
608	0.002	0.002	0.001
607.5	0.002	0.002	0.001
607	0.002	0.002	0.001
606.5	0.002	0.002	0.001
606	0.002	0.002	0.001
605.5	0.002	0.002	0.001
605	0.002	0.002	0.001
604.5	0.002	0.002	0.001
604	0.002	0.002	0.001
603.5	0.002	0.002	0.001
603	0.002	0.002	0.001
602.5	0.002	0.002	0.001
602	0.002	0.002	0.001
601.5	0.002	0.002	0.001
601	0.003	0.002	0.001
600.5	0.002	0.002	0.001
600	0.002	0.002	0.001
599.5	0.002	0.002	0.001
599	0.002	0.002	0.001
598.5	0.002	0.002	0.001
598	0.003	0.002	0.001
597.5	0.002	0.002	0.001
597	0.002	0.002	0.001
596.5	0.002	0.002	0.001
596	0.002	0.002	0.001
595.5	0.002	0.002	0.001
595	0.002	0.002	0.001
594.5	0.002	0.002	0.001
594	0.002	0.002	0.001
593.5	0.002	0.002	0.001
593	0.002	0.002	0.001
592.5	0.002	0.002	0.001
592	0.002	0.002	0.001
591.5	0.002	0.002	0.001
591	0.002	0.002	0.001
590.5	0.003	0.002	0.001
590	0.003	0.002	0.001
589.5	0.002	0.002	0.001
589	0.002	0.002	0.001
588.5	0.003	0.002	0.001
588	0.002	0.002	0.001
587.5	0.003	0.002	0.001
587	0.003	0.002	0.001
586.5	0.002	0.002	0.001
586	0.003	0.002	0.001
585.5	0.002	0.002	0.001
585	0.002	0.002	0.001
584.5	0.003	0.002	0.001
584	0.003	0.002	0.002
583.5	0.003	0.002	0.002
583	0.003	0.002	0.002
582.5	0.002	0.002	0.002
582	0.003	0.002	0.002
581.5	0.003	0.002	0.002
581	0.003	0.002	0.002
580.5	0.003	0.002	0.002
580	0.003	0.002	0.002
579.5	0.003	0.002	0.002
579	0.003	0.002	0.002
578.5	0.003	0.003	0.002
578	0.003	0.003	0.002
577.5	0.003	0.002	0.002
577	0.003	0.002	0.002
576.5	0.003	0.003	0.002
576	0.003	0.003	0.002
575.5	0.003	0.003	0.002
575	0.003	0.003	0.002
574.5	0.003	0.003	0.002
574	0.002	0.003	0.002
573.5	0.003	0.003	0.002
573	0.003	0.003	0.002
572.5	0.003	0.003	0.002
572	0.003	0.003	0.002
571.5	0.003	0.003	0.002
571	0.003	0.003	0.003
570.5	0.003	0.003	0.003
570	0.003	0.003	0.003
569.5	0.003	0.003	0.003
569	0.003	0.003	0.003
568.5	0.003	0.003	0.003
568	0.003	0.003	0.003
567.5	0.003	0.003	0.003
567	0.003	0.003	0.003
566.5	0.003	0.003	0.003
566	0.003	0.003	0.003
565.5	0.003	0.003	0.003
565	0.003	0.003	0.003
564.5	0.003	0.003	0.003
564	0.003	0.003	0.003
563.5	0.003	0.003	0.004
563	0.003	0.003	0.004
562.5	0.003	0.003	0.004
562	0.003	0.003	0.004
561.5	0.003	0.003	0.004
561	0.003	0.003	0.004
560.5	0.003	0.003	0.004
560	0.003	0.003	0.004
559.5	0.003	0.003	0.004
559	0.003	0.003	0.005
558.5	0.003	0.003	0.005
558	0.003	0.003	0.005
557.5	0.003	0.003	0.005
557	0.003	0.003	0.005
556.5	0.003	0.003	0.005
556	0.003	0.003	0.005
555.5	0.003	0.003	0.005
555	0.003	0.003	0.005
554.5	0.004	0.003	0.006
554	0.003	0.003	0.006
553.5	0.003	0.003	0.006
553	0.003	0.003	0.006
552.5	0.003	0.003	0.006
552	0.003	0.003	0.007
551.5	0.003	0.003	0.007
551	0.003	0.003	0.007
550.5	0.003	0.003	0.007
550	0.003	0.003	0.007
549.5	0.003	0.003	0.007
549	0.003	0.003	0.007
548.5	0.003	0.003	0.008
548	0.003	0.004	0.008
547.5	0.003	0.003	0.008
547	0.003	0.003	0.008
546.5	0.003	0.004	0.008
546	0.004	0.004	0.009
545.5	0.003	0.004	0.009
545	0.004	0.004	0.009
544.5	0.004	0.004	0.009
544	0.003	0.004	0.009
543.5	0.004	0.004	0.01
543	0.004	0.004	0.01
542.5	0.003	0.004	0.01
542	0.003	0.004	0.01
541.5	0.004	0.004	0.011
541	0.003	0.004	0.011
540.5	0.003	0.004	0.011
540	0.004	0.004	0.011
539.5	0.004	0.004	0.012
539	0.003	0.004	0.012
538.5	0.003	0.004	0.012
538	0.004	0.004	0.012
537.5	0.003	0.004	0.013
537	0.004	0.004	0.013
536.5	0.004	0.004	0.013
536	0.003	0.004	0.013
535.5	0.003	0.004	0.013
535	0.003	0.004	0.014
534.5	0.004	0.004	0.014
534	0.003	0.004	0.014
533.5	0.004	0.004	0.014
533	0.004	0.004	0.015
532.5	0.003	0.004	0.015
532	0.003	0.004	0.015
531.5	0.003	0.004	0.015
531	0.004	0.004	0.016
530.5	0.003	0.004	0.016
530	0.003	0.004	0.016
529.5	0.003	0.004	0.016
529	0.003	0.004	0.016
528.5	0.004	0.004	0.017
528	0.004	0.004	0.017
527.5	0.004	0.004	0.017
527	0.003	0.004	0.017
526.5	0.004	0.004	0.018
526	0.004	0.004	0.018
525.5	0.004	0.004	0.018
525	0.004	0.004	0.018
524.5	0.003	0.004	0.018
524	0.003	0.004	0.019
523.5	0.004	0.004	0.019
523	0.004	0.004	0.019
522.5	0.004	0.004	0.019
522	0.004	0.004	0.02
521.5	0.004	0.004	0.02
521	0.004	0.004	0.02
520.5	0.004	0.004	0.02
520	0.004	0.004	0.02
519.5	0.004	0.004	0.02
519	0.004	0.004	0.021
518.5	0.004	0.005	0.021
518	0.004	0.004	0.021
517.5	0.004	0.004	0.021
517	0.004	0.005	0.022
516.5	0.004	0.005	0.022
516	0.004	0.005	0.022
515.5	0.004	0.005	0.022
515	0.004	0.005	0.022
514.5	0.004	0.005	0.022
514	0.004	0.005	0.023
513.5	0.004	0.005	0.023
513	0.004	0.005	0.023
512.5	0.004	0.005	0.023
512	0.004	0.005	0.023
511.5	0.004	0.005	0.023
511	0.004	0.005	0.023
510.5	0.004	0.005	0.023
510	0.004	0.005	0.023
509.5	0.004	0.005	0.023
509	0.004	0.005	0.023
508.5	0.004	0.005	0.023
508	0.004	0.005	0.023
507.5	0.004	0.005	0.023
507	0.004	0.005	0.023
506.5	0.004	0.005	0.024
506	0.004	0.005	0.024
505.5	0.004	0.005	0.024
505	0.004	0.005	0.024
504.5	0.004	0.005	0.024
504	0.004	0.005	0.024
503.5	0.004	0.005	0.024
503	0.004	0.005	0.024
502.5	0.004	0.005	0.024
502	0.004	0.005	0.024
501.5	0.004	0.005	0.024
501	0.004	0.005	0.024
500.5	0.004	0.005	0.024
500	0.004	0.005	0.024
499.5	0.004	0.005	0.024
499	0.004	0.005	0.024
498.5	0.004	0.005	0.024
498	0.004	0.006	0.024
497.5	0.004	0.005	0.024
497	0.004	0.005	0.024
496.5	0.004	0.005	0.024
496	0.004	0.005	0.024
495.5	0.004	0.005	0.024
495	0.004	0.006	0.024
494.5	0.004	0.006	0.024
494	0.005	0.006	0.025
493.5	0.004	0.006	0.025
493	0.004	0.006	0.025
492.5	0.004	0.006	0.025
492	0.004	0.006	0.024
491.5	0.004	0.006	0.025
491	0.004	0.006	0.025
490.5	0.005	0.006	0.025
490	0.005	0.006	0.025
489.5	0.004	0.006	0.025
489	0.005	0.006	0.025
488.5	0.005	0.006	0.025
488	0.005	0.006	0.025
487.5	0.005	0.006	0.025
487	0.005	0.006	0.025
486.5	0.005	0.006	0.025
486	0.005	0.006	0.025
485.5	0.005	0.006	0.025
485	0.005	0.006	0.025
484.5	0.005	0.006	0.025
484	0.004	0.006	0.025
483.5	0.005	0.006	0.025
483	0.005	0.006	0.026
482.5	0.004	0.006	0.025
482	0.005	0.006	0.026
481.5	0.005	0.006	0.026
481	0.005	0.006	0.026
480.5	0.005	0.006	0.026
480	0.005	0.006	0.026
479.5	0.005	0.006	0.026
479	0.005	0.006	0.026
478.5	0.005	0.006	0.026
478	0.005	0.006	0.026
477.5	0.005	0.006	0.026
477	0.005	0.006	0.026
476.5	0.005	0.006	0.026
476	0.005	0.006	0.026
475.5	0.005	0.006	0.026
475	0.005	0.006	0.027
474.5	0.005	0.006	0.027
474	0.005	0.006	0.026
473.5	0.005	0.007	0.027
473	0.005	0.006	0.027
472.5	0.005	0.006	0.027
472	0.005	0.006	0.027
471.5	0.005	0.007	0.027
471	0.005	0.007	0.027
470.5	0.005	0.007	0.027
470	0.005	0.006	0.027
469.5	0.005	0.006	0.027
469	0.005	0.007	0.028
468.5	0.005	0.007	0.028
468	0.005	0.006	0.028
467.5	0.005	0.007	0.028
467	0.005	0.007	0.028
466.5	0.005	0.007	0.028
466	0.005	0.007	0.028
465.5	0.005	0.007	0.029
465	0.005	0.007	0.029
464.5	0.005	0.007	0.029
464	0.005	0.007	0.029
463.5	0.005	0.007	0.03
463	0.005	0.007	0.03
462.5	0.005	0.007	0.03
462	0.005	0.007	0.03
461.5	0.005	0.007	0.03
461	0.005	0.007	0.031
460.5	0.005	0.007	0.031
460	0.005	0.007	0.031
459.5	0.006	0.007	0.031
459	0.005	0.007	0.032
458.5	0.005	0.007	0.032
458	0.006	0.007	0.032
457.5	0.005	0.007	0.032
457	0.005	0.007	0.032
456.5	0.006	0.007	0.033
456	0.005	0.007	0.033
455.5	0.005	0.007	0.033
455	0.006	0.007	0.034
454.5	0.006	0.007	0.034
454	0.005	0.007	0.034
453.5	0.005	0.007	0.035
453	0.005	0.007	0.035
452.5	0.005	0.007	0.035
452	0.006	0.007	0.036
451.5	0.005	0.007	0.036
451	0.005	0.007	0.036
450.5	0.005	0.007	0.036
450	0.005	0.007	0.037
449.5	0.005	0.007	0.037
449	0.006	0.007	0.037
448.5	0.005	0.007	0.038
448	0.005	0.007	0.038
447.5	0.005	0.007	0.039
447	0.005	0.007	0.039
446.5	0.005	0.007	0.039
446	0.005	0.007	0.039
445.5	0.005	0.007	0.04
445	0.005	0.007	0.04
444.5	0.005	0.007	0.04
444	0.005	0.007	0.041
443.5	0.005	0.007	0.041
443	0.005	0.007	0.042
442.5	0.005	0.007	0.042
442	0.006	0.007	0.043
441.5	0.005	0.007	0.043
441	0.006	0.007	0.043
440.5	0.005	0.007	0.044
440	0.006	0.007	0.044
439.5	0.005	0.007	0.044
439	0.005	0.007	0.045
438.5	0.005	0.008	0.045
438	0.005	0.007	0.045
437.5	0.005	0.007	0.046
437	0.005	0.007	0.046
436.5	0.005	0.008	0.047
436	0.005	0.008	0.047
435.5	0.005	0.008	0.047
435	0.005	0.008	0.048
434.5	0.005	0.008	0.049
434	0.005	0.008	0.049
433.5	0.005	0.008	0.05
433	0.005	0.008	0.05
432.5	0.005	0.009	0.051
432	0.005	0.009	0.051
431.5	0.005	0.009	0.052
431	0.005	0.009	0.052
430.5	0.005	0.009	0.053
430	0.005	0.009	0.054
429.5	0.005	0.009	0.054
429	0.005	0.009	0.055
428.5	0.005	0.009	0.056
428	0.005	0.01	0.057
427.5	0.005	0.01	0.058
427	0.005	0.01	0.058
426.5	0.005	0.01	0.059
426	0.005	0.011	0.06
425.5	0.005	0.011	0.061
425	0.005	0.011	0.062
424.5	0.005	0.011	0.063
424	0.005	0.012	0.064
423.5	0.005	0.012	0.066
423	0.005	0.012	0.067
422.5	0.005	0.013	0.068
422	0.005	0.013	0.069
421.5	0.005	0.013	0.071
421	0.005	0.013	0.072
420.5	0.004	0.014	0.073
420	0.005	0.014	0.075
419.5	0.005	0.015	0.076
419	0.004	0.015	0.078
418.5	0.004	0.015	0.079
418	0.004	0.016	0.081
417.5	0.004	0.016	0.082
417	0.004	0.017	0.084
416.5	0.004	0.017	0.085
416	0.004	0.017	0.087
415.5	0.004	0.018	0.088
415	0.004	0.018	0.09
414.5	0.004	0.019	0.091
414	0.004	0.019	0.093
413.5	0.004	0.02	0.094
413	0.004	0.02	0.096
412.5	0.004	0.021	0.097
412	0.003	0.021	0.099
411.5	0.004	0.022	0.1
411	0.003	0.022	0.102
410.5	0.003	0.023	0.103
410	0.003	0.023	0.104
409.5	0.004	0.024	0.105
409	0.003	0.025	0.106
408.5	0.003	0.025	0.107
408	0.003	0.026	0.108
407.5	0.004	0.026	0.109
407	0.003	0.027	0.109
406.5	0.003	0.027	0.11
406	0.003	0.028	0.11
405.5	0.003	0.028	0.111
405	0.003	0.029	0.111
404.5	0.003	0.03	0.112
404	0.003	0.03	0.112
403.5	0.004	0.031	0.112
403	0.004	0.032	0.112
402.5	0.004	0.032	0.112
402	0.004	0.033	0.112
401.5	0.004	0.034	0.112
401	0.004	0.034	0.112
400.5	0.004	0.035	0.112
400	0.004	0.035	0.112
399.5	0.004	0.035	0.112
399	0.004	0.036	0.111
398.5	0.004	0.037	0.111
398	0.005	0.037	0.111
397.5	0.004	0.038	0.111
397	0.004	0.038	0.111
396.5	0.003	0.039	0.112
396	0.005	0.039	0.112
395.5	0.004	0.04	0.112
395	0.004	0.04	0.113
394.5	0.005	0.041	0.113
394	0.005	0.041	0.114
393.5	0.003	0.042	0.114
393	0.005	0.042	0.115
392.5	0.005	0.043	0.116
392	0.004	0.043	0.116
391.5	0.004	0.044	0.117
391	0.005	0.044	0.118
390.5	0.004	0.045	0.119
390	0.004	0.046	0.12
389.5	0.005	0.046	0.121
389	0.005	0.047	0.122
388.5	0.005	0.047	0.123
388	0.005	0.048	0.123
387.5	0.004	0.048	0.124
387	0.006	0.049	0.124
386.5	0.005	0.05	0.125
386	0.005	0.05	0.126
385.5	0.004	0.051	0.126
385	0.005	0.052	0.126
384.5	0.005	0.052	0.126
384	0.004	0.053	0.126
383.5	0.005	0.054	0.127
383	0.005	0.055	0.126
382.5	0.005	0.056	0.126
382	0.005	0.057	0.126
381.5	0.005	0.058	0.126
381	0.005	0.058	0.126
380.5	0.005	0.06	0.125
380	0.005	0.061	0.125
379.5	0.005	0.062	0.124
379	0.005	0.063	0.124
378.5	0.005	0.065	0.124
378	0.005	0.066	0.123
377.5	0.006	0.068	0.123
377	0.006	0.069	0.124
376.5	0.005	0.071	0.123
376	0.006	0.073	0.124
375.5	0.006	0.075	0.124
375	0.005	0.077	0.125
374.5	0.005	0.079	0.125
374	0.006	0.081	0.126
373.5	0.005	0.083	0.127
373	0.005	0.086	0.128
372.5	0.005	0.089	0.13
372	0.007	0.092	0.132
371.5	0.005	0.095	0.134
371	0.005	0.098	0.136
370.5	0.006	0.101	0.139
370	0.005	0.105	0.141
369.5	0.006	0.108	0.144
369	0.005	0.112	0.147
368.5	0.005	0.117	0.151
368	0.006	0.121	0.154
367.5	0.006	0.126	0.159
367	0.005	0.132	0.162
366.5	0.006	0.137	0.167
366	0.005	0.142	0.171
365.5	0.006	0.149	0.176
365	0.006	0.156	0.182
364.5	0.006	0.162	0.187
364	0.006	0.17	0.193
363.5	0.005	0.177	0.198
363	0.005	0.184	0.205
362.5	0.006	0.192	0.212
362	0.005	0.201	0.22
361.5	0.006	0.211	0.228
361	0.006	0.221	0.236
360.5	0.005	0.231	0.245
360	0.006	0.241	0.253
359.5	0.006	0.252	0.264
359	0.005	0.264	0.274
358.5	0.005	0.275	0.283
358	0.007	0.289	0.295
357.5	0.005	0.303	0.307
357	0.005	0.318	0.318
356.5	0.006	0.332	0.331
356	0.006	0.348	0.345
355.5	0.004	0.365	0.36
355	0.005	0.382	0.375
354.5	0.007	0.401	0.391
354	0.006	0.417	0.407
353.5	0.004	0.435	0.424
353	0.006	0.454	0.442
352.5	0.007	0.475	0.46
352	0.006	0.495	0.478
351.5	0.005	0.517	0.497
351	0.006	0.538	0.516
350.5	0.006	0.56	0.535
350	0.005	0.578	0.553
