# Supplementary material for: MmcA is an electron conduit that facilitates both intracellular and extracellular electron transport in Methanosarcina acetivorans
Source: Nat Commun. 2024 Apr 17;15:3300. doi: 10.1038/s41467-024-47564-2 (PMC11024163; doi:10.1038/s41467-024-47564-2)
Supplement: Supplementary file 4 — Source data [file 41467_2024_47564_MOESM4_ESM.zip › Supplementary Figure 11.xlsx]

## Sheet: Sheet1
Source data_Supplementary figure 11: data points from 350 to 650 nm were used in the figure
WL/nm	Tris buffer (TB)	TB + FeCl3	TB + FeCl3 + SD	TB + FeCN	TB + FeCN + SD
800	-0.001	-0.001	-0.002	-0.003	-0.003
799.5	-0.001	-0.001	-0.002	-0.003	-0.003
799	-0.001	-0.001	-0.002	-0.003	-0.003
798.5	-0.001	-0.001	-0.002	-0.003	-0.003
798	-0.001	-0.001	-0.002	-0.003	-0.003
797.5	-0.001	-0.001	-0.002	-0.003	-0.003
797	-0.001	-0.001	-0.002	-0.003	-0.003
796.5	-0.001	-0.001	-0.002	-0.003	-0.003
796	-0.001	-0.001	-0.002	-0.003	-0.003
795.5	-0.001	-0.001	-0.002	-0.003	-0.003
795	-0.001	-0.001	-0.002	-0.003	-0.003
794.5	-0.001	-0.001	-0.002	-0.003	-0.003
794	-0.001	-0.001	-0.002	-0.003	-0.003
793.5	-0.001	-0.001	-0.002	-0.003	-0.003
793	-0.001	-0.001	-0.002	-0.003	-0.003
792.5	-0.001	-0.001	-0.002	-0.003	-0.003
792	-0.001	-0.001	-0.002	-0.003	-0.003
791.5	-0.001	-0.001	-0.002	-0.003	-0.003
791	-0.001	-0.001	-0.002	-0.003	-0.003
790.5	-0.001	-0.001	-0.002	-0.003	-0.003
790	-0.001	-0.001	-0.001	-0.003	-0.003
789.5	-0.001	-0.001	-0.001	-0.003	-0.003
789	-0.001	-0.001	-0.002	-0.003	-0.003
788.5	-0.001	-0.001	-0.001	-0.003	-0.003
788	-0.001	-0.001	-0.001	-0.003	-0.003
787.5	-0.001	-0.001	-0.001	-0.003	-0.003
787	-0.001	-0.001	-0.001	-0.003	-0.003
786.5	-0.001	-0.001	-0.001	-0.003	-0.003
786	-0.001	-0.001	-0.001	-0.003	-0.003
785.5	-0.001	-0.001	-0.001	-0.003	-0.003
785	-0.001	-0.001	-0.001	-0.003	-0.003
784.5	-0.001	-0.001	-0.001	-0.003	-0.003
784	-0.001	-0.001	-0.001	-0.003	-0.003
783.5	-0.001	-0.001	-0.001	-0.003	-0.003
783	-0.001	-0.001	-0.001	-0.003	-0.003
782.5	-0.001	-0.001	-0.001	-0.003	-0.003
782	-0.001	-0.001	-0.001	-0.003	-0.003
781.5	-0.001	-0.001	-0.001	-0.003	-0.003
781	-0.001	-0.001	-0.001	-0.003	-0.002
780.5	-0.001	-0.001	-0.001	-0.003	-0.003
780	-0.001	-0.001	-0.001	-0.003	-0.003
779.5	-0.001	-0.001	-0.001	-0.003	-0.003
779	-0.001	-0.001	-0.001	-0.003	-0.003
778.5	-0.001	-0.001	-0.001	-0.003	-0.003
778	-0.001	-0.001	-0.001	-0.003	-0.003
777.5	-0.001	-0.001	-0.001	-0.003	-0.003
777	-0.001	-0.001	-0.001	-0.003	-0.003
776.5	-0.001	-0.001	-0.001	-0.003	-0.003
776	-0.001	-0.001	-0.001	-0.003	-0.003
775.5	-0.001	-0.001	-0.001	-0.003	-0.002
775	-0.001	-0.001	-0.001	-0.003	-0.002
774.5	-0.001	-0.001	-0.001	-0.003	-0.002
774	-0.001	-0.001	-0.001	-0.003	-0.002
773.5	-0.001	-0.001	-0.001	-0.003	-0.002
773	-0.001	-0.001	-0.001	-0.003	-0.002
772.5	-0.001	-0.001	-0.001	-0.003	-0.002
772	-0.001	-0.001	-0.001	-0.003	-0.002
771.5	-0.001	-0.001	-0.001	-0.003	-0.002
771	-0.001	-0.001	-0.001	-0.003	-0.002
770.5	-0.001	-0.001	-0.001	-0.003	-0.003
770	-0.001	-0.001	-0.001	-0.003	-0.002
769.5	-0.001	-0.001	-0.001	-0.003	-0.002
769	-0.001	-0.001	-0.001	-0.003	-0.002
768.5	-0.001	-0.001	-0.001	-0.003	-0.002
768	-0.001	-0.001	-0.001	-0.003	-0.002
767.5	-0.001	-0.001	-0.001	-0.003	-0.002
767	-0.001	-0.001	-0.001	-0.003	-0.002
766.5	-0.001	-0.001	-0.001	-0.003	-0.002
766	-0.001	-0.001	-0.001	-0.003	-0.002
765.5	-0.001	-0.001	-0.001	-0.003	-0.002
765	-0.001	-0.001	-0.001	-0.003	-0.002
764.5	-0.001	-0.001	-0.001	-0.003	-0.002
764	-0.001	-0.001	-0.001	-0.003	-0.002
763.5	-0.001	-0.001	-0.001	-0.003	-0.002
763	-0.001	-0.001	-0.001	-0.003	-0.002
762.5	-0.001	-0.001	-0.001	-0.003	-0.002
762	-0.001	-0.001	-0.001	-0.003	-0.002
761.5	-0.001	0	0	-0.003	-0.002
761	-0.001	-0.001	0	-0.003	-0.002
760.5	-0.001	-0.001	-0.001	-0.003	-0.002
760	-0.001	-0.001	-0.001	-0.003	-0.003
759.5	-0.001	-0.001	-0.001	-0.003	-0.002
759	0	-0.001	0	-0.003	-0.002
758.5	-0.001	-0.001	-0.001	-0.003	-0.003
758	-0.001	-0.001	-0.001	-0.003	-0.002
757.5	-0.001	-0.001	0	-0.003	-0.002
757	0	-0.001	0	-0.003	-0.002
756.5	-0.001	-0.001	-0.001	-0.003	-0.002
756	-0.001	-0.001	0	-0.003	-0.002
755.5	-0.001	-0.001	-0.001	-0.003	-0.002
755	0	-0.001	0	-0.003	-0.002
754.5	-0.001	-0.001	0	-0.003	-0.002
754	-0.001	-0.001	0	-0.003	-0.002
753.5	0	-0.001	0	-0.003	-0.002
753	-0.001	-0.001	0	-0.003	-0.002
752.5	-0.001	-0.001	0	-0.003	-0.002
752	-0.001	0	0	-0.003	-0.002
751.5	0	0	0	-0.003	-0.002
751	-0.001	-0.001	0	-0.003	-0.002
750.5	0	0	0	-0.003	-0.002
750	0	0	0	-0.003	-0.002
749.5	-0.001	0	0	-0.003	-0.002
749	0	0	0	-0.003	-0.002
748.5	0	0	0	-0.003	-0.002
748	-0.001	0	0	-0.003	-0.002
747.5	0	0	0	-0.003	-0.002
747	0	0	0	-0.003	-0.002
746.5	0	0	0	-0.003	-0.002
746	0	0	0	-0.003	-0.002
745.5	-0.001	-0.001	0	-0.003	-0.002
745	0	0	0	-0.003	-0.002
744.5	0	0	0	-0.003	-0.002
744	0	0	0	-0.003	-0.002
743.5	0	0	0	-0.003	-0.002
743	0	0	0	-0.003	-0.002
742.5	-0.001	0	0	-0.003	-0.002
742	0	0	0	-0.003	-0.002
741.5	0	0	0	-0.003	-0.002
741	0	0	0	-0.003	-0.002
740.5	-0.001	0	0	-0.003	-0.003
740	0	0	0	-0.003	-0.002
739.5	0	0	0	-0.003	-0.002
739	0	0	0	-0.003	-0.002
738.5	0	0	0	-0.003	-0.002
738	0	0	0	-0.003	-0.002
737.5	0	0	0	-0.003	-0.002
737	0	0	0	-0.003	-0.002
736.5	0	0	0	-0.003	-0.002
736	0	0	0	-0.003	-0.002
735.5	0	0	0	-0.003	-0.002
735	0	0	0	-0.003	-0.002
734.5	0	0	0	-0.003	-0.002
734	0	0	0	-0.003	-0.002
733.5	0	0	0	-0.003	-0.002
733	0	0	0	-0.003	-0.002
732.5	0	0	0	-0.003	-0.002
732	0	0	0	-0.003	-0.002
731.5	0	0	0	-0.003	-0.002
731	0	0	0	-0.003	-0.002
730.5	0	0	0.001	-0.003	-0.002
730	0	0	0.001	-0.003	-0.002
729.5	0	0	0.001	-0.003	-0.002
729	0	0	0.001	-0.003	-0.002
728.5	0	0	0.001	-0.003	-0.002
728	0	0	0.001	-0.002	-0.002
727.5	0	0	0.001	-0.003	-0.002
727	0	0.001	0.001	-0.002	-0.002
726.5	0	0.001	0.001	-0.002	-0.002
726	0	0.001	0.001	-0.002	-0.002
725.5	0	0	0.001	-0.003	-0.002
725	0	0.001	0.001	-0.002	-0.002
724.5	0	0.001	0.001	-0.002	-0.002
724	0	0.001	0.001	-0.003	-0.002
723.5	0	0.001	0.001	-0.002	-0.002
723	0	0.001	0.001	-0.002	-0.002
722.5	0	0.001	0.001	-0.002	-0.002
722	0	0.001	0.001	-0.002	-0.002
721.5	0	0.001	0.001	-0.002	-0.002
721	0	0.001	0.001	-0.002	-0.002
720.5	0	0.001	0.001	-0.002	-0.002
720	0	0.001	0.001	-0.002	-0.002
719.5	0	0.001	0.001	-0.002	-0.002
719	0	0.001	0.001	-0.002	-0.002
718.5	0	0.001	0.001	-0.002	-0.002
718	0.001	0.001	0.001	-0.002	-0.002
717.5	0.001	0.001	0.001	-0.002	-0.001
717	0.001	0.001	0.001	-0.002	-0.002
716.5	0.001	0.001	0.001	-0.002	-0.002
716	0	0.001	0.001	-0.002	-0.002
715.5	0.001	0.001	0.002	-0.002	-0.001
715	0.001	0.001	0.001	-0.002	-0.002
714.5	0.001	0.001	0.001	-0.002	-0.002
714	0.001	0.001	0.001	-0.002	-0.001
713.5	0.001	0.001	0.001	-0.002	-0.002
713	0.001	0.001	0.001	-0.002	-0.002
712.5	0.001	0.001	0.001	-0.002	-0.002
712	0.001	0.001	0.001	-0.002	-0.002
711.5	0.001	0.001	0.002	-0.002	-0.001
711	0.001	0.001	0.002	-0.002	-0.001
710.5	0.001	0.001	0.001	-0.002	-0.002
710	0.001	0.001	0.002	-0.002	-0.002
709.5	0.001	0.001	0.002	-0.002	-0.001
709	0.001	0.001	0.001	-0.002	-0.002
708.5	0.001	0.001	0.002	-0.002	-0.002
708	0.001	0.001	0.002	-0.002	-0.001
707.5	0.001	0.001	0.002	-0.002	-0.001
707	0.001	0.002	0.002	-0.002	-0.001
706.5	0.001	0.001	0.002	-0.002	-0.001
706	0.001	0.001	0.002	-0.002	-0.002
705.5	0.001	0.002	0.002	-0.002	-0.001
705	0.001	0.002	0.002	-0.002	-0.001
704.5	0.001	0.002	0.002	-0.002	-0.001
704	0.001	0.002	0.002	-0.002	-0.001
703.5	0.001	0.002	0.002	-0.002	-0.001
703	0.001	0.002	0.002	-0.002	-0.001
702.5	0.001	0.002	0.002	-0.002	-0.001
702	0.001	0.002	0.002	-0.002	-0.002
701.5	0.001	0.002	0.002	-0.002	-0.001
701	0.001	0.002	0.002	-0.002	-0.001
700.5	0.001	0.002	0.002	-0.002	-0.002
700	0.001	0.002	0.002	-0.002	-0.001
699.5	0.001	0.002	0.002	-0.002	-0.001
699	0.001	0.002	0.002	-0.002	-0.001
698.5	0.001	0.002	0.002	-0.002	-0.001
698	0.001	0.002	0.002	-0.002	-0.001
697.5	0.001	0.002	0.002	-0.002	-0.002
697	0.001	0.002	0.002	-0.002	-0.001
696.5	0.001	0.002	0.002	-0.002	-0.001
696	0.001	0.002	0.002	-0.002	-0.001
695.5	0.001	0.002	0.002	-0.002	-0.001
695	0.001	0.002	0.002	-0.002	-0.001
694.5	0.001	0.002	0.002	-0.002	-0.001
694	0.001	0.002	0.002	-0.002	-0.001
693.5	0.001	0.002	0.002	-0.002	-0.001
693	0.001	0.002	0.002	-0.002	-0.001
692.5	0.001	0.002	0.002	-0.002	-0.001
692	0.001	0.002	0.003	-0.002	-0.001
691.5	0.001	0.002	0.002	-0.002	-0.001
691	0.001	0.002	0.002	-0.002	-0.001
690.5	0.001	0.002	0.003	-0.002	-0.001
690	0.001	0.002	0.003	-0.002	-0.001
689.5	0.001	0.002	0.003	-0.002	-0.001
689	0.001	0.002	0.003	-0.002	-0.001
688.5	0.001	0.002	0.003	-0.002	-0.001
688	0.001	0.002	0.003	-0.002	-0.001
687.5	0.001	0.002	0.003	-0.002	-0.001
687	0.001	0.002	0.003	-0.002	-0.001
686.5	0.001	0.002	0.003	-0.002	-0.001
686	0.001	0.002	0.003	-0.002	-0.001
685.5	0.001	0.002	0.003	-0.002	-0.001
685	0.001	0.002	0.003	-0.002	-0.001
684.5	0.001	0.002	0.003	-0.002	-0.001
684	0.001	0.002	0.003	-0.002	-0.001
683.5	0.001	0.002	0.003	-0.002	-0.001
683	0.001	0.002	0.003	-0.002	-0.001
682.5	0.001	0.002	0.003	-0.002	-0.001
682	0.001	0.002	0.003	-0.002	-0.001
681.5	0.001	0.002	0.003	-0.002	-0.001
681	0.001	0.002	0.003	-0.002	-0.001
680.5	0.001	0.002	0.003	-0.002	-0.001
680	0.001	0.002	0.003	-0.002	-0.001
679.5	0.001	0.003	0.003	-0.002	-0.001
679	0.001	0.003	0.003	-0.002	-0.001
678.5	0.001	0.003	0.003	-0.002	-0.001
678	0.001	0.003	0.003	-0.002	-0.001
677.5	0.001	0.003	0.003	-0.002	-0.001
677	0.001	0.003	0.003	-0.002	-0.001
676.5	0.001	0.003	0.003	-0.002	-0.001
676	0.001	0.003	0.003	-0.002	-0.001
675.5	0.001	0.003	0.003	-0.002	-0.001
675	0.002	0.003	0.003	-0.002	-0.001
674.5	0.002	0.003	0.003	-0.002	-0.001
674	0.001	0.003	0.003	-0.002	-0.001
673.5	0.001	0.003	0.003	-0.002	-0.001
673	0.002	0.003	0.004	-0.002	-0.001
672.5	0.001	0.003	0.004	-0.002	-0.001
672	0.001	0.003	0.004	-0.002	-0.001
671.5	0.002	0.003	0.004	-0.002	-0.001
671	0.002	0.003	0.004	-0.002	-0.001
670.5	0.001	0.003	0.004	-0.002	-0.001
670	0.001	0.003	0.004	-0.002	-0.001
669.5	0.001	0.003	0.004	-0.002	-0.001
669	0.001	0.003	0.004	-0.002	-0.001
668.5	0.001	0.003	0.004	-0.002	-0.001
668	0.002	0.003	0.004	-0.002	-0.001
667.5	0.001	0.003	0.004	-0.002	-0.001
667	0.001	0.003	0.004	-0.002	-0.001
666.5	0.001	0.003	0.004	-0.002	-0.001
666	0.002	0.003	0.004	-0.002	-0.001
665.5	0.002	0.003	0.004	-0.002	-0.001
665	0.001	0.003	0.004	-0.002	-0.001
664.5	0.001	0.003	0.004	-0.002	-0.001
664	0.002	0.003	0.004	-0.001	-0.001
663.5	0.002	0.003	0.004	-0.001	-0.001
663	0.002	0.003	0.004	-0.002	-0.001
662.5	0.002	0.003	0.004	-0.002	-0.001
662	0.002	0.003	0.004	-0.002	-0.001
661.5	0.002	0.003	0.004	-0.001	-0.001
661	0.002	0.003	0.004	-0.002	-0.001
660.5	0.002	0.003	0.004	-0.002	-0.001
660	0.001	0.003	0.004	-0.002	-0.001
659.5	0.001	0.003	0.004	-0.002	-0.001
659	0.001	0.003	0.004	-0.002	-0.001
658.5	0.001	0.003	0.004	-0.002	-0.001
658	0.001	0.003	0.004	-0.002	-0.001
657.5	0.001	0.003	0.004	-0.002	-0.001
657	0.002	0.003	0.004	-0.002	-0.001
656.5	0.001	0.003	0.004	-0.002	-0.001
656	0.002	0.003	0.004	-0.002	-0.001
655.5	0.002	0.004	0.004	-0.002	-0.001
655	0.002	0.004	0.004	-0.002	-0.001
654.5	0.002	0.003	0.004	-0.002	-0.001
654	0.001	0.003	0.004	-0.002	-0.001
653.5	0.001	0.004	0.004	-0.002	-0.001
653	0.001	0.003	0.004	-0.002	-0.001
652.5	0.001	0.004	0.004	-0.002	-0.001
652	0.002	0.004	0.004	-0.002	-0.001
651.5	0.002	0.004	0.005	-0.001	-0.001
651	0.002	0.004	0.005	-0.002	-0.001
650.5	0.002	0.004	0.005	-0.002	-0.001
650	0.002	0.004	0.005	-0.001	-0.001
649.5	0.002	0.004	0.005	-0.001	-0.001
649	0.002	0.004	0.005	-0.001	-0.001
648.5	0.002	0.004	0.005	-0.002	-0.001
648	0.002	0.004	0.005	-0.001	-0.001
647.5	0.002	0.004	0.005	-0.001	-0.001
647	0.001	0.004	0.005	-0.002	-0.001
646.5	0.002	0.004	0.005	-0.001	-0.001
646	0.002	0.004	0.005	-0.001	-0.001
645.5	0.002	0.004	0.005	-0.001	-0.001
645	0.002	0.004	0.005	-0.001	-0.001
644.5	0.002	0.004	0.005	-0.001	-0.001
644	0.002	0.004	0.005	-0.001	-0.001
643.5	0.002	0.004	0.005	-0.001	-0.001
643	0.002	0.004	0.005	-0.001	-0.001
642.5	0.002	0.004	0.005	-0.001	-0.001
642	0.002	0.004	0.005	-0.001	-0.001
641.5	0.002	0.005	0.005	-0.001	-0.001
641	0.002	0.005	0.005	-0.001	-0.001
640.5	0.002	0.005	0.005	-0.001	-0.001
640	0.002	0.005	0.006	-0.001	-0.001
639.5	0.002	0.005	0.006	-0.001	0
639	0.002	0.005	0.006	-0.001	0
638.5	0.002	0.005	0.006	-0.001	0
638	0.002	0.005	0.006	-0.001	0
637.5	0.002	0.005	0.006	-0.001	0
637	0.002	0.005	0.006	-0.001	0
636.5	0.002	0.005	0.006	-0.001	0
636	0.002	0.005	0.006	-0.001	0
635.5	0.002	0.005	0.006	-0.001	0
635	0.002	0.005	0.006	-0.001	0
634.5	0.002	0.005	0.006	-0.001	0
634	0.002	0.005	0.006	-0.001	-0.001
633.5	0.002	0.005	0.006	-0.001	0
633	0.002	0.005	0.006	-0.001	0
632.5	0.002	0.005	0.006	-0.001	-0.001
632	0.002	0.005	0.006	-0.001	-0.001
631.5	0.002	0.005	0.006	-0.001	0
631	0.002	0.005	0.006	-0.001	0
630.5	0.002	0.005	0.006	-0.001	0
630	0.002	0.005	0.006	-0.001	0
629.5	0.002	0.005	0.006	-0.001	-0.001
629	0.002	0.005	0.006	-0.001	0
628.5	0.002	0.005	0.006	-0.001	0
628	0.002	0.005	0.006	-0.001	0
627.5	0.002	0.005	0.006	-0.001	0
627	0.002	0.005	0.006	-0.001	0
626.5	0.002	0.005	0.006	-0.001	0
626	0.002	0.005	0.006	-0.001	0
625.5	0.002	0.005	0.007	-0.001	0
625	0.002	0.005	0.007	-0.001	0
624.5	0.002	0.005	0.006	-0.001	-0.001
624	0.002	0.006	0.007	-0.001	0
623.5	0.002	0.006	0.007	-0.001	0
623	0.002	0.006	0.007	-0.001	0
622.5	0.002	0.006	0.007	-0.001	0
622	0.002	0.006	0.007	-0.001	0
621.5	0.002	0.006	0.007	-0.001	0
621	0.002	0.006	0.007	-0.001	0
620.5	0.002	0.006	0.007	-0.001	0
620	0.002	0.006	0.007	-0.001	0
619.5	0.002	0.006	0.007	-0.001	0
619	0.002	0.006	0.007	-0.001	0
618.5	0.002	0.006	0.007	-0.001	0
618	0.002	0.006	0.007	-0.001	0
617.5	0.002	0.006	0.007	-0.001	0
617	0.002	0.006	0.007	-0.001	0
616.5	0.002	0.006	0.007	-0.001	-0.001
616	0.002	0.006	0.007	-0.001	0
615.5	0.002	0.006	0.007	-0.001	0
615	0.002	0.006	0.007	-0.001	0
614.5	0.002	0.006	0.007	-0.001	0
614	0.002	0.006	0.007	-0.001	0
613.5	0.002	0.006	0.007	-0.001	0
613	0.002	0.006	0.007	-0.001	0
612.5	0.002	0.006	0.007	-0.001	0
612	0.002	0.006	0.007	-0.001	0
611.5	0.002	0.006	0.007	-0.001	0
611	0.002	0.006	0.007	-0.001	0
610.5	0.002	0.006	0.007	-0.001	0
610	0.002	0.007	0.007	-0.001	0
609.5	0.002	0.007	0.008	-0.001	0
609	0.002	0.007	0.008	-0.001	0
608.5	0.002	0.007	0.008	-0.001	0
608	0.002	0.007	0.008	-0.001	0
607.5	0.002	0.007	0.008	-0.001	0
607	0.002	0.007	0.008	-0.001	0
606.5	0.002	0.007	0.008	-0.001	0
606	0.002	0.007	0.008	-0.001	0
605.5	0.002	0.007	0.008	-0.001	0
605	0.002	0.007	0.008	-0.001	0
604.5	0.002	0.007	0.008	-0.001	0
604	0.002	0.007	0.008	-0.001	0
603.5	0.002	0.007	0.008	-0.001	-0.001
603	0.002	0.007	0.008	-0.001	0
602.5	0.002	0.007	0.008	-0.001	0
602	0.002	0.007	0.008	-0.001	0
601.5	0.002	0.007	0.008	-0.001	0
601	0.002	0.007	0.008	-0.001	0
600.5	0.002	0.007	0.008	-0.001	0
600	0.002	0.007	0.008	-0.001	0
599.5	0.002	0.007	0.008	-0.001	0
599	0.002	0.007	0.008	-0.001	0
598.5	0.002	0.007	0.008	-0.001	0
598	0.002	0.007	0.008	-0.001	0
597.5	0.002	0.008	0.009	-0.001	0
597	0.002	0.008	0.009	-0.001	0
596.5	0.002	0.008	0.008	-0.001	-0.001
596	0.002	0.008	0.009	-0.001	0
595.5	0.002	0.008	0.009	-0.001	0
595	0.002	0.008	0.009	-0.001	-0.001
594.5	0.002	0.008	0.009	-0.001	0
594	0.002	0.008	0.009	-0.001	0
593.5	0.002	0.008	0.009	-0.001	0
593	0.002	0.008	0.009	-0.001	0
592.5	0.002	0.008	0.009	-0.001	-0.001
592	0.002	0.008	0.009	-0.001	-0.001
591.5	0.002	0.008	0.009	-0.001	0
591	0.002	0.008	0.009	-0.001	0
590.5	0.002	0.008	0.009	-0.001	0
590	0.002	0.008	0.009	-0.001	0
589.5	0.002	0.008	0.009	-0.001	-0.001
589	0.002	0.008	0.009	-0.001	0
588.5	0.002	0.008	0.009	-0.001	0
588	0.002	0.008	0.009	-0.001	-0.001
587.5	0.002	0.008	0.009	-0.001	0
587	0.002	0.009	0.01	-0.001	0
586.5	0.002	0.008	0.01	-0.001	-0.001
586	0.002	0.009	0.01	-0.001	-0.001
585.5	0.002	0.009	0.01	-0.001	-0.001
585	0.002	0.009	0.01	-0.001	0
584.5	0.002	0.009	0.01	-0.001	0
584	0.002	0.009	0.01	-0.001	0
583.5	0.002	0.009	0.01	-0.001	0
583	0.002	0.009	0.01	-0.001	0
582.5	0.002	0.009	0.01	-0.001	0
582	0.002	0.009	0.01	-0.001	0
581.5	0.002	0.009	0.01	-0.001	0
581	0.002	0.009	0.01	-0.001	-0.001
580.5	0.002	0.009	0.01	-0.001	0
580	0.002	0.009	0.01	-0.001	0
579.5	0.002	0.009	0.01	-0.001	0
579	0.002	0.009	0.01	-0.001	0
578.5	0.002	0.009	0.011	-0.001	0
578	0.002	0.01	0.011	-0.001	0
577.5	0.002	0.01	0.011	-0.001	0
577	0.002	0.01	0.011	-0.001	-0.001
576.5	0.002	0.01	0.011	-0.001	0
576	0.002	0.01	0.011	-0.001	0
575.5	0.002	0.01	0.011	-0.001	-0.001
575	0.002	0.01	0.011	-0.001	-0.001
574.5	0.003	0.01	0.011	-0.001	0
574	0.002	0.01	0.011	-0.001	0
573.5	0.002	0.01	0.011	-0.001	0
573	0.002	0.01	0.011	-0.001	0
572.5	0.002	0.01	0.011	-0.001	0
572	0.003	0.01	0.011	-0.001	0
571.5	0.002	0.01	0.011	-0.001	0
571	0.002	0.01	0.011	-0.001	0
570.5	0.002	0.01	0.012	-0.001	0
570	0.002	0.011	0.012	-0.001	0
569.5	0.003	0.011	0.012	-0.001	0
569	0.002	0.011	0.012	-0.001	0
568.5	0.002	0.011	0.012	-0.001	0
568	0.003	0.011	0.012	-0.001	0
567.5	0.003	0.011	0.012	-0.001	0
567	0.002	0.011	0.012	-0.001	-0.001
566.5	0.002	0.011	0.012	-0.001	-0.001
566	0.003	0.011	0.012	-0.001	0
565.5	0.003	0.011	0.012	-0.001	0
565	0.003	0.011	0.012	-0.001	0
564.5	0.003	0.011	0.012	-0.001	0
564	0.002	0.011	0.012	-0.001	0
563.5	0.002	0.011	0.013	-0.001	0
563	0.003	0.012	0.013	-0.001	0
562.5	0.003	0.012	0.013	-0.001	0
562	0.002	0.012	0.013	-0.001	0
561.5	0.003	0.012	0.013	-0.001	0
561	0.003	0.012	0.013	-0.001	0
560.5	0.003	0.012	0.013	-0.001	0
560	0.002	0.012	0.013	-0.001	0
559.5	0.003	0.012	0.013	-0.001	0
559	0.003	0.012	0.013	-0.001	0
558.5	0.003	0.012	0.013	-0.001	0
558	0.003	0.012	0.014	-0.001	0
557.5	0.003	0.012	0.014	-0.001	0
557	0.003	0.012	0.014	-0.001	0
556.5	0.003	0.012	0.014	-0.001	0
556	0.002	0.012	0.014	-0.001	0
555.5	0.002	0.013	0.014	-0.001	0
555	0.003	0.013	0.014	-0.001	0
554.5	0.003	0.013	0.014	-0.001	0
554	0.003	0.013	0.014	-0.001	0
553.5	0.003	0.013	0.014	-0.001	0
553	0.003	0.013	0.014	-0.001	0
552.5	0.003	0.013	0.015	-0.001	0
552	0.003	0.013	0.015	-0.001	0
551.5	0.003	0.013	0.015	-0.001	0
551	0.003	0.013	0.015	-0.001	0
550.5	0.003	0.013	0.015	-0.001	0
550	0.003	0.014	0.015	-0.001	0
549.5	0.003	0.014	0.015	-0.001	0
549	0.003	0.014	0.015	-0.001	0
548.5	0.003	0.014	0.015	-0.001	0
548	0.003	0.014	0.015	-0.001	0
547.5	0.003	0.014	0.015	-0.001	0
547	0.003	0.014	0.015	-0.001	0
546.5	0.003	0.014	0.016	-0.001	0
546	0.003	0.015	0.016	-0.001	0
545.5	0.003	0.015	0.016	-0.001	0
545	0.003	0.015	0.016	-0.001	0
544.5	0.003	0.015	0.016	-0.001	0
544	0.003	0.015	0.016	-0.001	0
543.5	0.003	0.015	0.016	-0.001	0
543	0.003	0.015	0.016	-0.001	0
542.5	0.003	0.015	0.016	-0.001	0
542	0.003	0.015	0.017	-0.001	0
541.5	0.003	0.015	0.017	-0.001	0
541	0.003	0.015	0.017	-0.001	0
540.5	0.003	0.016	0.017	-0.001	0
540	0.003	0.016	0.017	-0.001	0
539.5	0.003	0.016	0.017	-0.001	0
539	0.003	0.016	0.017	-0.001	0
538.5	0.003	0.016	0.017	-0.001	0
538	0.003	0.016	0.018	-0.001	0
537.5	0.003	0.016	0.018	-0.001	0
537	0.003	0.016	0.018	-0.001	0
536.5	0.003	0.016	0.018	-0.001	0
536	0.003	0.016	0.018	-0.001	0
535.5	0.003	0.016	0.018	-0.001	-0.001
535	0.003	0.016	0.018	-0.001	-0.001
534.5	0.003	0.016	0.018	-0.001	-0.001
534	0.003	0.017	0.018	-0.001	-0.001
533.5	0.003	0.017	0.018	-0.001	-0.001
533	0.003	0.017	0.019	-0.001	-0.001
532.5	0.003	0.017	0.019	-0.001	0
532	0.003	0.017	0.019	-0.001	-0.001
531.5	0.003	0.017	0.019	-0.001	-0.001
531	0.003	0.017	0.019	-0.001	-0.001
530.5	0.003	0.017	0.019	-0.001	-0.001
530	0.003	0.018	0.019	-0.001	-0.001
529.5	0.003	0.018	0.019	-0.001	-0.001
529	0.003	0.018	0.02	-0.001	-0.001
528.5	0.003	0.018	0.02	-0.001	-0.001
528	0.003	0.018	0.02	-0.001	-0.001
527.5	0.003	0.018	0.02	-0.001	0
527	0.003	0.018	0.02	-0.001	-0.001
526.5	0.003	0.018	0.02	-0.001	-0.001
526	0.003	0.019	0.021	-0.001	0
525.5	0.003	0.019	0.021	-0.001	0
525	0.003	0.019	0.021	-0.001	-0.001
524.5	0.003	0.019	0.021	-0.002	-0.001
524	0.003	0.019	0.021	-0.001	-0.001
523.5	0.003	0.019	0.021	-0.001	0
523	0.003	0.02	0.022	-0.001	0
522.5	0.003	0.02	0.022	-0.001	-0.001
522	0.003	0.02	0.022	-0.001	-0.001
521.5	0.003	0.02	0.022	-0.001	0
521	0.003	0.02	0.022	-0.001	0
520.5	0.003	0.02	0.022	-0.001	0
520	0.003	0.02	0.022	-0.001	0
519.5	0.003	0.02	0.022	-0.001	-0.001
519	0.003	0.021	0.023	-0.001	0
518.5	0.003	0.021	0.023	-0.001	0
518	0.003	0.021	0.023	-0.001	0
517.5	0.003	0.021	0.023	-0.001	0
517	0.003	0.022	0.024	-0.001	0
516.5	0.003	0.022	0.024	-0.001	0
516	0.003	0.022	0.024	-0.001	0
515.5	0.003	0.022	0.024	-0.001	0
515	0.003	0.022	0.024	-0.001	0
514.5	0.003	0.022	0.025	-0.001	0
514	0.003	0.023	0.025	-0.001	0
513.5	0.003	0.023	0.025	-0.001	0
513	0.003	0.023	0.025	-0.001	0
512.5	0.003	0.023	0.025	-0.001	0
512	0.003	0.023	0.026	-0.001	0
511.5	0.003	0.024	0.026	-0.001	0
511	0.003	0.024	0.026	-0.001	0
510.5	0.003	0.024	0.026	-0.001	0
510	0.003	0.024	0.026	-0.001	0
509.5	0.003	0.024	0.026	-0.001	0
509	0.003	0.024	0.027	-0.001	0
508.5	0.003	0.025	0.027	-0.001	0
508	0.003	0.025	0.027	-0.001	0
507.5	0.003	0.025	0.027	-0.001	0
507	0.003	0.025	0.028	-0.001	0
506.5	0.003	0.025	0.028	-0.001	0
506	0.003	0.025	0.028	-0.001	0
505.5	0.003	0.026	0.028	-0.001	0
505	0.003	0.026	0.028	-0.001	0
504.5	0.003	0.026	0.029	-0.001	0
504	0.003	0.026	0.029	-0.001	0
503.5	0.003	0.027	0.029	-0.001	0
503	0.003	0.027	0.029	-0.001	0
502.5	0.003	0.027	0.029	-0.001	0
502	0.003	0.027	0.03	-0.001	0
501.5	0.003	0.027	0.03	-0.001	0
501	0.003	0.028	0.03	-0.001	0
500.5	0.003	0.028	0.03	-0.001	0
500	0.003	0.028	0.031	-0.001	0
499.5	0.003	0.028	0.031	-0.001	0
499	0.003	0.028	0.031	-0.001	0
498.5	0.003	0.029	0.031	-0.001	0
498	0.003	0.029	0.032	-0.001	0
497.5	0.003	0.029	0.032	-0.001	0
497	0.003	0.029	0.032	-0.001	0
496.5	0.003	0.03	0.032	-0.001	0
496	0.003	0.03	0.032	-0.001	0
495.5	0.003	0.03	0.033	-0.001	0
495	0.003	0.031	0.033	-0.001	0
494.5	0.003	0.031	0.033	-0.001	0
494	0.003	0.031	0.034	-0.001	0
493.5	0.003	0.031	0.034	-0.001	0
493	0.003	0.031	0.034	-0.001	0
492.5	0.003	0.031	0.034	-0.001	0
492	0.003	0.032	0.034	-0.001	0
491.5	0.003	0.032	0.035	-0.001	0
491	0.003	0.032	0.035	-0.001	0
490.5	0.003	0.033	0.035	-0.001	0
490	0.004	0.033	0.036	-0.001	0
489.5	0.003	0.033	0.035	-0.001	0
489	0.003	0.033	0.036	-0.001	0
488.5	0.004	0.034	0.036	-0.001	0
488	0.003	0.034	0.036	-0.001	0
487.5	0.003	0.034	0.036	-0.001	0
487	0.003	0.034	0.037	-0.001	0
486.5	0.003	0.035	0.037	-0.001	0
486	0.003	0.035	0.037	-0.001	0
485.5	0.004	0.035	0.038	-0.001	0
485	0.004	0.035	0.038	-0.001	0
484.5	0.003	0.036	0.038	-0.001	0
484	0.003	0.036	0.038	-0.001	0
483.5	0.004	0.036	0.038	-0.001	0
483	0.004	0.036	0.039	-0.001	0.001
482.5	0.003	0.037	0.039	-0.001	0
482	0.004	0.037	0.039	-0.001	0
481.5	0.004	0.037	0.04	-0.001	0.001
481	0.004	0.037	0.04	-0.001	0.001
480.5	0.004	0.038	0.04	-0.001	0.001
480	0.004	0.038	0.04	-0.001	0.001
479.5	0.003	0.038	0.04	-0.001	0.001
479	0.004	0.038	0.041	-0.001	0.001
478.5	0.004	0.038	0.041	0	0.001
478	0.004	0.039	0.041	0	0.001
477.5	0.004	0.039	0.041	0	0.001
477	0.004	0.039	0.041	0	0.001
476.5	0.004	0.039	0.042	0	0.001
476	0.004	0.04	0.042	0	0.001
475.5	0.004	0.04	0.042	0	0.001
475	0.004	0.04	0.042	0	0.001
474.5	0.004	0.04	0.043	0	0.001
474	0.004	0.04	0.043	0	0.001
473.5	0.003	0.041	0.043	0	0.001
473	0.004	0.041	0.043	0	0.001
472.5	0.004	0.041	0.043	0	0.001
472	0.003	0.041	0.044	0	0.001
471.5	0.004	0.042	0.044	0.001	0.001
471	0.005	0.042	0.044	0.001	0.001
470.5	0.003	0.042	0.044	0.001	0.001
470	0.004	0.042	0.045	0.001	0.001
469.5	0.004	0.042	0.045	0.001	0.001
469	0.004	0.043	0.045	0.001	0.001
468.5	0.003	0.043	0.045	0.001	0.002
468	0.004	0.043	0.045	0.001	0.002
467.5	0.004	0.043	0.046	0.002	0.002
467	0.003	0.044	0.046	0.002	0.002
466.5	0.004	0.044	0.046	0.002	0.002
466	0.005	0.044	0.046	0.002	0.002
465.5	0.003	0.044	0.047	0.002	0.002
465	0.003	0.044	0.047	0.003	0.002
464.5	0.004	0.045	0.047	0.003	0.002
464	0.005	0.045	0.047	0.003	0.002
463.5	0.001	0.045	0.048	0.004	0.003
463	0.005	0.045	0.048	0.004	0.003
462.5	0.006	0.046	0.048	0.004	0.003
462	0.002	0.046	0.048	0.005	0.003
461.5	0.003	0.046	0.049	0.005	0.003
461	0.006	0.046	0.049	0.005	0.003
460.5	0.004	0.046	0.049	0.006	0.003
460	0.003	0.047	0.049	0.006	0.004
459.5	0.004	0.047	0.05	0.007	0.004
459	0.005	0.047	0.05	0.007	0.004
458.5	0.003	0.048	0.05	0.008	0.004
458	0.003	0.048	0.05	0.008	0.005
457.5	0.005	0.048	0.051	0.009	0.005
457	0.004	0.048	0.051	0.009	0.005
456.5	0.003	0.049	0.051	0.01	0.005
456	0.005	0.049	0.052	0.011	0.006
455.5	0.004	0.049	0.052	0.011	0.006
455	0.003	0.049	0.052	0.012	0.006
454.5	0.004	0.05	0.053	0.013	0.007
454	0.005	0.05	0.053	0.014	0.007
453.5	0.003	0.05	0.053	0.014	0.007
453	0.003	0.051	0.053	0.015	0.007
452.5	0.005	0.051	0.054	0.016	0.008
452	0.004	0.051	0.054	0.017	0.008
451.5	0.003	0.052	0.055	0.018	0.009
451	0.006	0.052	0.055	0.019	0.009
450.5	0.003	0.052	0.055	0.02	0.01
450	0.004	0.053	0.056	0.022	0.01
449.5	0.003	0.053	0.056	0.023	0.011
449	0.005	0.053	0.057	0.024	0.011
448.5	0.004	0.054	0.057	0.025	0.012
448	0.003	0.054	0.057	0.026	0.012
447.5	0.004	0.055	0.058	0.028	0.013
447	0.005	0.055	0.058	0.029	0.013
446.5	0.004	0.055	0.059	0.03	0.014
446	0.002	0.056	0.059	0.032	0.014
445.5	0.005	0.056	0.06	0.033	0.015
445	0.004	0.057	0.06	0.034	0.016
444.5	0.004	0.057	0.061	0.036	0.016
444	0.004	0.058	0.061	0.038	0.017
443.5	0.004	0.058	0.062	0.039	0.018
443	0.004	0.059	0.062	0.041	0.018
442.5	0.004	0.059	0.063	0.042	0.019
442	0.004	0.06	0.063	0.044	0.02
441.5	0.004	0.06	0.064	0.045	0.02
441	0.004	0.061	0.064	0.047	0.021
440.5	0.004	0.061	0.065	0.049	0.022
440	0.004	0.062	0.065	0.05	0.022
439.5	0.004	0.062	0.066	0.052	0.023
439	0.004	0.063	0.066	0.054	0.024
438.5	0.004	0.063	0.067	0.055	0.025
438	0.004	0.064	0.068	0.057	0.025
437.5	0.004	0.065	0.068	0.058	0.026
437	0.004	0.065	0.069	0.06	0.026
436.5	0.004	0.066	0.07	0.062	0.027
436	0.004	0.066	0.07	0.063	0.028
435.5	0.004	0.067	0.071	0.065	0.028
435	0.004	0.068	0.071	0.066	0.029
434.5	0.004	0.069	0.072	0.068	0.03
434	0.004	0.069	0.073	0.069	0.03
433.5	0.004	0.07	0.073	0.07	0.031
433	0.003	0.07	0.074	0.072	0.031
432.5	0.004	0.071	0.075	0.073	0.032
432	0.004	0.072	0.075	0.074	0.032
431.5	0.003	0.072	0.076	0.075	0.033
431	0.004	0.073	0.077	0.077	0.033
430.5	0.004	0.074	0.077	0.078	0.034
430	0.003	0.075	0.078	0.079	0.034
429.5	0.003	0.075	0.078	0.079	0.035
429	0.004	0.076	0.079	0.08	0.035
428.5	0.003	0.077	0.08	0.081	0.035
428	0.003	0.078	0.081	0.082	0.036
427.5	0.004	0.079	0.081	0.083	0.036
427	0.003	0.079	0.082	0.084	0.036
426.5	0.003	0.08	0.083	0.084	0.037
426	0.004	0.081	0.083	0.085	0.037
425.5	0.004	0.081	0.084	0.085	0.037
425	0.003	0.082	0.085	0.086	0.037
424.5	0.003	0.083	0.086	0.086	0.037
424	0.003	0.084	0.086	0.087	0.038
423.5	0.003	0.085	0.087	0.087	0.038
423	0.003	0.086	0.088	0.087	0.038
422.5	0.003	0.086	0.089	0.087	0.038
422	0.003	0.087	0.089	0.087	0.038
421.5	0.003	0.088	0.09	0.088	0.038
421	0.003	0.089	0.091	0.088	0.038
420.5	0.003	0.09	0.092	0.088	0.038
420	0.003	0.091	0.093	0.088	0.038
419.5	0.003	0.091	0.093	0.087	0.038
419	0.003	0.092	0.094	0.087	0.037
418.5	0.003	0.093	0.095	0.087	0.037
418	0.003	0.094	0.096	0.087	0.037
417.5	0.003	0.095	0.096	0.087	0.037
417	0.003	0.096	0.097	0.087	0.037
416.5	0.002	0.097	0.098	0.086	0.037
416	0.002	0.097	0.099	0.086	0.036
415.5	0.002	0.098	0.1	0.086	0.036
415	0.002	0.099	0.1	0.085	0.036
414.5	0.002	0.1	0.101	0.085	0.036
414	0.002	0.101	0.102	0.085	0.036
413.5	0.003	0.102	0.102	0.085	0.036
413	0.002	0.103	0.104	0.084	0.036
412.5	0.001	0.104	0.104	0.084	0.036
412	0.002	0.105	0.105	0.084	0.035
411.5	0.003	0.106	0.106	0.084	0.035
411	0.002	0.107	0.107	0.083	0.035
410.5	0.001	0.108	0.108	0.083	0.035
410	0.002	0.109	0.109	0.083	0.035
409.5	0.001	0.11	0.11	0.083	0.035
409	0.002	0.111	0.111	0.082	0.035
408.5	0.002	0.112	0.111	0.082	0.034
408	0.003	0.113	0.113	0.082	0.034
407.5	0.001	0.114	0.114	0.082	0.035
407	0.001	0.115	0.114	0.081	0.034
406.5	0.002	0.116	0.116	0.081	0.034
406	0.003	0.117	0.117	0.081	0.034
405.5	0.001	0.118	0.118	0.08	0.034
405	0.002	0.119	0.119	0.08	0.034
404.5	0.002	0.12	0.12	0.08	0.034
404	0.002	0.122	0.121	0.08	0.034
403.5	0.001	0.123	0.122	0.079	0.034
403	0.003	0.124	0.123	0.079	0.034
402.5	0.002	0.125	0.125	0.079	0.033
402	0.002	0.127	0.126	0.078	0.034
401.5	0.002	0.128	0.127	0.078	0.033
401	0.002	0.13	0.128	0.077	0.033
400.5	0.002	0.131	0.13	0.077	0.033
400	0.002	0.132	0.131	0.077	0.033
399.5	0.002	0.133	0.132	0.076	0.033
399	0.003	0.135	0.133	0.076	0.033
398.5	0.002	0.136	0.135	0.075	0.033
398	0.001	0.138	0.136	0.075	0.033
397.5	0.003	0.139	0.137	0.074	0.032
397	0.002	0.14	0.139	0.073	0.032
396.5	0.001	0.142	0.14	0.073	0.031
396	0.003	0.143	0.141	0.072	0.031
395.5	0.003	0.145	0.143	0.072	0.031
395	0.002	0.147	0.144	0.071	0.031
394.5	0.002	0.148	0.146	0.07	0.031
394	0.003	0.15	0.147	0.069	0.03
393.5	0.003	0.151	0.149	0.068	0.03
393	0.002	0.153	0.15	0.068	0.03
392.5	0.003	0.154	0.151	0.067	0.029
392	0.003	0.156	0.153	0.066	0.029
391.5	0.003	0.158	0.155	0.065	0.029
391	0.003	0.16	0.156	0.064	0.028
390.5	0.003	0.161	0.158	0.064	0.028
390	0.003	0.163	0.159	0.063	0.028
389.5	0.002	0.165	0.161	0.062	0.028
389	0.004	0.167	0.163	0.061	0.028
388.5	0.003	0.168	0.164	0.06	0.027
388	0.003	0.17	0.166	0.059	0.027
387.5	0.003	0.172	0.168	0.058	0.027
387	0.002	0.174	0.169	0.057	0.026
386.5	0.005	0.177	0.171	0.057	0.026
386	0.002	0.178	0.173	0.055	0.026
385.5	0.003	0.18	0.174	0.054	0.025
385	0.003	0.182	0.176	0.054	0.025
384.5	0.004	0.184	0.178	0.053	0.024
384	0.002	0.186	0.179	0.052	0.024
383.5	0.004	0.188	0.181	0.051	0.024
383	0.003	0.19	0.183	0.051	0.024
382.5	0.004	0.192	0.185	0.05	0.024
382	0.002	0.194	0.187	0.049	0.023
381.5	0.004	0.197	0.189	0.049	0.023
381	0.003	0.199	0.19	0.048	0.023
380.5	0.004	0.201	0.192	0.047	0.023
380	0.003	0.203	0.194	0.047	0.022
379.5	0.003	0.205	0.195	0.046	0.022
379	0.003	0.207	0.197	0.045	0.022
378.5	0.003	0.209	0.2	0.045	0.022
378	0.004	0.212	0.202	0.044	0.022
377.5	0.004	0.214	0.203	0.043	0.022
377	0.003	0.216	0.205	0.043	0.022
376.5	0.003	0.219	0.207	0.042	0.021
376	0.004	0.221	0.209	0.042	0.021
375.5	0.004	0.223	0.211	0.041	0.021
375	0.003	0.226	0.213	0.041	0.021
374.5	0.004	0.228	0.215	0.04	0.021
374	0.003	0.23	0.216	0.039	0.02
373.5	0.003	0.233	0.218	0.039	0.02
373	0.004	0.235	0.221	0.039	0.02
372.5	0.005	0.237	0.223	0.038	0.02
372	0.002	0.24	0.224	0.038	0.02
371.5	0.004	0.242	0.227	0.037	0.02
371	0.005	0.245	0.229	0.037	0.02
370.5	0.004	0.247	0.231	0.036	0.02
370	0.003	0.249	0.232	0.036	0.02
369.5	0.003	0.251	0.234	0.035	0.02
369	0.004	0.253	0.236	0.035	0.019
368.5	0.003	0.256	0.238	0.034	0.019
368	0.003	0.259	0.239	0.034	0.019
367.5	0.004	0.261	0.242	0.033	0.019
367	0.004	0.264	0.244	0.033	0.019
366.5	0.003	0.267	0.246	0.032	0.019
366	0.004	0.269	0.247	0.032	0.019
365.5	0.004	0.271	0.249	0.032	0.019
365	0.004	0.274	0.251	0.031	0.019
364.5	0.004	0.276	0.253	0.031	0.019
364	0.003	0.278	0.255	0.03	0.019
363.5	0.003	0.281	0.257	0.03	0.018
363	0.004	0.283	0.258	0.03	0.019
362.5	0.004	0.285	0.26	0.029	0.019
362	0.004	0.288	0.263	0.029	0.019
361.5	0.003	0.29	0.264	0.028	0.019
361	0.004	0.293	0.266	0.028	0.019
360.5	0.004	0.294	0.267	0.028	0.019
360	0.003	0.297	0.269	0.027	0.019
359.5	0.003	0.3	0.271	0.027	0.019
359	0.004	0.301	0.273	0.028	0.019
358.5	0.004	0.303	0.274	0.026	0.018
358	0.003	0.306	0.276	0.026	0.019
357.5	0.003	0.308	0.278	0.026	0.019
357	0.004	0.31	0.28	0.026	0.02
356.5	0.004	0.312	0.282	0.026	0.019
356	0.003	0.315	0.283	0.025	0.019
355.5	0.004	0.317	0.285	0.026	0.02
355	0.004	0.32	0.286	0.026	0.02
354.5	0.003	0.322	0.289	0.026	0.02
354	0.004	0.324	0.29	0.026	0.02
353.5	0.004	0.326	0.292	0.026	0.02
353	0.004	0.328	0.293	0.026	0.021
352.5	0.004	0.331	0.295	0.027	0.021
352	0.004	0.333	0.297	0.027	0.021
351.5	0.004	0.335	0.299	0.027	0.022
351	0.004	0.337	0.3	0.027	0.022
350.5	0.004	0.339	0.302	0.028	0.022
350	0.004	0.342	0.304	0.027	0.022
