# Supplementary material for: MmcA is an electron conduit that facilitates both intracellular and extracellular electron transport in Methanosarcina acetivorans
Source: Nat Commun. 2024 Apr 17;15:3300. doi: 10.1038/s41467-024-47564-2 (PMC11024163; doi:10.1038/s41467-024-47564-2)
Supplement: Supplementary file 4 — Source data [file 41467_2024_47564_MOESM4_ESM.zip › Supplementary Figure 12.xlsx]

## Sheet: Sheet1
Source data_supplementary figure 12: data points from 380 to 600 nm were used in the figure
Wavelength (nm)	MmcA	MmcA + SD	SD-reduced MmcA + Zn (1X)	SD-reduced MmcA + Zn (2X)	SD-reduced MmcA + Zn (4X)
800	-0.001	-0.003	-0.006	-0.003	-0.006
799.5	-0.001	-0.003	-0.006	-0.003	-0.006
799	-0.001	-0.003	-0.006	-0.003	-0.006
798.5	-0.001	-0.003	-0.006	-0.003	-0.006
798	-0.001	-0.003	-0.006	-0.003	-0.006
797.5	-0.001	-0.003	-0.006	-0.003	-0.006
797	-0.001	-0.003	-0.006	-0.003	-0.006
796.5	-0.002	-0.003	-0.006	-0.003	-0.006
796	-0.001	-0.003	-0.006	-0.003	-0.006
795.5	-0.002	-0.003	-0.006	-0.003	-0.006
795	-0.002	-0.003	-0.006	-0.003	-0.006
794.5	-0.002	-0.003	-0.006	-0.003	-0.006
794	-0.002	-0.003	-0.006	-0.003	-0.006
793.5	-0.002	-0.003	-0.006	-0.003	-0.006
793	-0.002	-0.003	-0.006	-0.003	-0.006
792.5	-0.002	-0.003	-0.006	-0.003	-0.006
792	-0.002	-0.003	-0.006	-0.003	-0.006
791.5	-0.002	-0.003	-0.006	-0.003	-0.006
791	-0.002	-0.003	-0.006	-0.003	-0.006
790.5	-0.002	-0.003	-0.006	-0.003	-0.006
790	-0.002	-0.003	-0.006	-0.003	-0.006
789.5	-0.002	-0.003	-0.006	-0.003	-0.006
789	-0.002	-0.003	-0.006	-0.003	-0.006
788.5	-0.002	-0.003	-0.006	-0.003	-0.006
788	-0.002	-0.003	-0.006	-0.003	-0.006
787.5	-0.002	-0.003	-0.006	-0.003	-0.006
787	-0.002	-0.003	-0.006	-0.003	-0.006
786.5	-0.002	-0.003	-0.006	-0.003	-0.006
786	-0.002	-0.003	-0.006	-0.003	-0.006
785.5	-0.002	-0.003	-0.006	-0.003	-0.006
785	-0.002	-0.003	-0.006	-0.003	-0.006
784.5	-0.002	-0.003	-0.006	-0.003	-0.006
784	-0.002	-0.003	-0.006	-0.003	-0.006
783.5	-0.002	-0.003	-0.006	-0.003	-0.006
783	-0.002	-0.003	-0.006	-0.003	-0.006
782.5	-0.002	-0.003	-0.006	-0.003	-0.006
782	-0.002	-0.003	-0.006	-0.003	-0.006
781.5	-0.002	-0.003	-0.006	-0.003	-0.006
781	-0.002	-0.003	-0.006	-0.003	-0.006
780.5	-0.002	-0.003	-0.006	-0.003	-0.006
780	-0.002	-0.003	-0.006	-0.003	-0.006
779.5	-0.002	-0.003	-0.006	-0.003	-0.006
779	-0.002	-0.003	-0.006	-0.003	-0.006
778.5	-0.002	-0.003	-0.006	-0.003	-0.006
778	-0.002	-0.003	-0.006	-0.003	-0.006
777.5	-0.002	-0.003	-0.006	-0.003	-0.006
777	-0.002	-0.003	-0.006	-0.003	-0.006
776.5	-0.002	-0.003	-0.006	-0.003	-0.006
776	-0.002	-0.003	-0.006	-0.003	-0.006
775.5	-0.002	-0.003	-0.006	-0.003	-0.006
775	-0.002	-0.003	-0.006	-0.003	-0.006
774.5	-0.002	-0.003	-0.006	-0.003	-0.006
774	-0.002	-0.003	-0.006	-0.003	-0.006
773.5	-0.002	-0.003	-0.006	-0.003	-0.006
773	-0.002	-0.003	-0.006	-0.003	-0.006
772.5	-0.002	-0.003	-0.006	-0.003	-0.006
772	-0.002	-0.003	-0.006	-0.003	-0.006
771.5	-0.002	-0.003	-0.006	-0.003	-0.006
771	-0.002	-0.003	-0.006	-0.003	-0.006
770.5	-0.002	-0.003	-0.006	-0.003	-0.006
770	-0.002	-0.003	-0.006	-0.003	-0.006
769.5	-0.002	-0.003	-0.006	-0.003	-0.006
769	-0.002	-0.003	-0.006	-0.003	-0.006
768.5	-0.002	-0.003	-0.006	-0.003	-0.006
768	-0.002	-0.004	-0.006	-0.003	-0.006
767.5	-0.002	-0.003	-0.006	-0.003	-0.006
767	-0.002	-0.003	-0.006	-0.003	-0.006
766.5	-0.002	-0.003	-0.006	-0.003	-0.006
766	-0.002	-0.004	-0.006	-0.003	-0.006
765.5	-0.002	-0.003	-0.006	-0.003	-0.006
765	-0.002	-0.003	-0.006	-0.003	-0.006
764.5	-0.002	-0.004	-0.006	-0.003	-0.006
764	-0.002	-0.004	-0.006	-0.003	-0.006
763.5	-0.002	-0.003	-0.006	-0.003	-0.006
763	-0.002	-0.003	-0.006	-0.003	-0.006
762.5	-0.002	-0.003	-0.006	-0.003	-0.006
762	-0.002	-0.003	-0.006	-0.003	-0.006
761.5	-0.002	-0.003	-0.006	-0.003	-0.006
761	-0.002	-0.004	-0.006	-0.003	-0.006
760.5	-0.002	-0.004	-0.006	-0.003	-0.006
760	-0.003	-0.003	-0.006	-0.003	-0.006
759.5	-0.003	-0.003	-0.006	-0.003	-0.006
759	-0.003	-0.003	-0.006	-0.003	-0.006
758.5	-0.003	-0.003	-0.006	-0.003	-0.006
758	-0.003	-0.003	-0.006	-0.003	-0.006
757.5	-0.003	-0.003	-0.006	-0.003	-0.006
757	-0.003	-0.003	-0.006	-0.003	-0.006
756.5	-0.003	-0.003	-0.006	-0.003	-0.006
756	-0.003	-0.004	-0.006	-0.003	-0.006
755.5	-0.003	-0.004	-0.006	-0.003	-0.006
755	-0.003	-0.004	-0.006	-0.003	-0.006
754.5	-0.003	-0.004	-0.006	-0.003	-0.006
754	-0.003	-0.004	-0.006	-0.003	-0.006
753.5	-0.003	-0.004	-0.006	-0.003	-0.006
753	-0.003	-0.004	-0.006	-0.003	-0.006
752.5	-0.003	-0.004	-0.006	-0.003	-0.006
752	-0.003	-0.004	-0.006	-0.003	-0.006
751.5	-0.003	-0.004	-0.006	-0.003	-0.006
751	-0.003	-0.004	-0.006	-0.003	-0.006
750.5	-0.003	-0.004	-0.006	-0.003	-0.006
750	-0.003	-0.004	-0.006	-0.003	-0.006
749.5	-0.003	-0.004	-0.006	-0.003	-0.006
749	-0.003	-0.004	-0.006	-0.003	-0.006
748.5	-0.003	-0.004	-0.006	-0.003	-0.006
748	-0.003	-0.004	-0.006	-0.003	-0.006
747.5	-0.003	-0.004	-0.006	-0.003	-0.006
747	-0.003	-0.004	-0.006	-0.003	-0.006
746.5	-0.003	-0.004	-0.006	-0.003	-0.006
746	-0.003	-0.004	-0.006	-0.003	-0.006
745.5	-0.003	-0.004	-0.006	-0.003	-0.006
745	-0.003	-0.004	-0.006	-0.003	-0.006
744.5	-0.003	-0.004	-0.006	-0.003	-0.006
744	-0.003	-0.004	-0.006	-0.003	-0.006
743.5	-0.003	-0.004	-0.006	-0.003	-0.006
743	-0.003	-0.004	-0.006	-0.003	-0.006
742.5	-0.003	-0.004	-0.006	-0.003	-0.006
742	-0.003	-0.004	-0.006	-0.003	-0.006
741.5	-0.003	-0.004	-0.006	-0.003	-0.006
741	-0.003	-0.004	-0.006	-0.003	-0.006
740.5	-0.003	-0.004	-0.006	-0.003	-0.006
740	-0.003	-0.004	-0.006	-0.003	-0.006
739.5	-0.003	-0.004	-0.006	-0.003	-0.006
739	-0.003	-0.004	-0.006	-0.003	-0.006
738.5	-0.003	-0.004	-0.006	-0.003	-0.006
738	-0.003	-0.004	-0.006	-0.003	-0.006
737.5	-0.003	-0.004	-0.006	-0.003	-0.006
737	-0.003	-0.004	-0.006	-0.003	-0.006
736.5	-0.003	-0.004	-0.006	-0.003	-0.006
736	-0.003	-0.004	-0.006	-0.003	-0.006
735.5	-0.003	-0.004	-0.006	-0.003	-0.006
735	-0.003	-0.004	-0.006	-0.003	-0.006
734.5	-0.003	-0.004	-0.006	-0.003	-0.006
734	-0.003	-0.004	-0.006	-0.003	-0.006
733.5	-0.003	-0.004	-0.006	-0.003	-0.006
733	-0.003	-0.004	-0.006	-0.003	-0.006
732.5	-0.003	-0.004	-0.006	-0.003	-0.006
732	-0.003	-0.004	-0.006	-0.003	-0.006
731.5	-0.003	-0.004	-0.006	-0.003	-0.006
731	-0.003	-0.004	-0.006	-0.003	-0.006
730.5	-0.003	-0.004	-0.006	-0.003	-0.006
730	-0.003	-0.004	-0.006	-0.003	-0.006
729.5	-0.003	-0.004	-0.006	-0.003	-0.006
729	-0.003	-0.004	-0.006	-0.003	-0.006
728.5	-0.003	-0.004	-0.006	-0.003	-0.006
728	-0.003	-0.004	-0.006	-0.003	-0.006
727.5	-0.003	-0.004	-0.006	-0.003	-0.006
727	-0.003	-0.004	-0.006	-0.003	-0.006
726.5	-0.003	-0.004	-0.006	-0.003	-0.006
726	-0.003	-0.004	-0.006	-0.003	-0.006
725.5	-0.003	-0.004	-0.006	-0.003	-0.006
725	-0.003	-0.004	-0.006	-0.003	-0.006
724.5	-0.003	-0.004	-0.006	-0.003	-0.006
724	-0.003	-0.004	-0.006	-0.003	-0.006
723.5	-0.003	-0.004	-0.006	-0.003	-0.006
723	-0.003	-0.004	-0.006	-0.003	-0.006
722.5	-0.003	-0.004	-0.006	-0.003	-0.006
722	-0.003	-0.004	-0.006	-0.003	-0.006
721.5	-0.003	-0.004	-0.006	-0.003	-0.006
721	-0.003	-0.004	-0.006	-0.003	-0.006
720.5	-0.003	-0.004	-0.006	-0.003	-0.006
720	-0.003	-0.004	-0.006	-0.003	-0.006
719.5	-0.003	-0.004	-0.006	-0.003	-0.006
719	-0.003	-0.004	-0.006	-0.003	-0.006
718.5	-0.003	-0.004	-0.006	-0.003	-0.006
718	-0.003	-0.004	-0.006	-0.003	-0.006
717.5	-0.003	-0.004	-0.006	-0.003	-0.006
717	-0.003	-0.004	-0.006	-0.003	-0.005
716.5	-0.003	-0.004	-0.006	-0.003	-0.005
716	-0.003	-0.004	-0.006	-0.003	-0.005
715.5	-0.003	-0.004	-0.006	-0.003	-0.005
715	-0.003	-0.004	-0.006	-0.003	-0.005
714.5	-0.003	-0.004	-0.006	-0.003	-0.005
714	-0.003	-0.004	-0.006	-0.003	-0.005
713.5	-0.003	-0.004	-0.006	-0.003	-0.005
713	-0.003	-0.004	-0.006	-0.003	-0.005
712.5	-0.003	-0.004	-0.006	-0.003	-0.005
712	-0.003	-0.004	-0.006	-0.003	-0.005
711.5	-0.003	-0.004	-0.006	-0.003	-0.005
711	-0.003	-0.004	-0.006	-0.003	-0.005
710.5	-0.003	-0.004	-0.006	-0.003	-0.005
710	-0.003	-0.004	-0.006	-0.003	-0.005
709.5	-0.003	-0.004	-0.006	-0.003	-0.005
709	-0.003	-0.004	-0.006	-0.003	-0.005
708.5	-0.003	-0.004	-0.006	-0.003	-0.005
708	-0.003	-0.004	-0.006	-0.003	-0.005
707.5	-0.003	-0.004	-0.006	-0.003	-0.005
707	-0.003	-0.004	-0.006	-0.003	-0.005
706.5	-0.003	-0.004	-0.006	-0.003	-0.005
706	-0.003	-0.004	-0.006	-0.003	-0.005
705.5	-0.003	-0.004	-0.006	-0.003	-0.005
705	-0.003	-0.004	-0.006	-0.003	-0.005
704.5	-0.003	-0.004	-0.006	-0.003	-0.005
704	-0.003	-0.004	-0.006	-0.003	-0.005
703.5	-0.003	-0.004	-0.006	-0.003	-0.005
703	-0.003	-0.004	-0.006	-0.003	-0.005
702.5	-0.003	-0.004	-0.006	-0.003	-0.005
702	-0.003	-0.004	-0.006	-0.003	-0.005
701.5	-0.003	-0.004	-0.006	-0.003	-0.005
701	-0.003	-0.004	-0.006	-0.003	-0.005
700.5	-0.003	-0.004	-0.006	-0.003	-0.005
700	-0.003	-0.004	-0.006	-0.003	-0.005
699.5	-0.003	-0.004	-0.006	-0.003	-0.005
699	-0.003	-0.004	-0.006	-0.003	-0.005
698.5	-0.003	-0.004	-0.006	-0.003	-0.005
698	-0.003	-0.004	-0.006	-0.003	-0.005
697.5	-0.003	-0.004	-0.006	-0.003	-0.005
697	-0.003	-0.004	-0.006	-0.003	-0.005
696.5	-0.003	-0.004	-0.006	-0.003	-0.005
696	-0.003	-0.004	-0.006	-0.003	-0.005
695.5	-0.003	-0.004	-0.006	-0.003	-0.005
695	-0.003	-0.004	-0.006	-0.003	-0.005
694.5	-0.003	-0.004	-0.006	-0.003	-0.005
694	-0.003	-0.004	-0.006	-0.003	-0.005
693.5	-0.003	-0.004	-0.006	-0.003	-0.005
693	-0.003	-0.004	-0.006	-0.003	-0.005
692.5	-0.003	-0.004	-0.006	-0.003	-0.005
692	-0.003	-0.004	-0.006	-0.003	-0.005
691.5	-0.003	-0.004	-0.006	-0.003	-0.005
691	-0.003	-0.004	-0.006	-0.003	-0.005
690.5	-0.003	-0.004	-0.006	-0.003	-0.005
690	-0.003	-0.004	-0.006	-0.003	-0.005
689.5	-0.003	-0.004	-0.006	-0.003	-0.005
689	-0.003	-0.004	-0.006	-0.003	-0.005
688.5	-0.003	-0.004	-0.006	-0.003	-0.005
688	-0.003	-0.004	-0.006	-0.003	-0.005
687.5	-0.003	-0.004	-0.006	-0.003	-0.005
687	-0.003	-0.004	-0.006	-0.003	-0.005
686.5	-0.003	-0.003	-0.006	-0.003	-0.005
686	-0.003	-0.003	-0.006	-0.003	-0.005
685.5	-0.003	-0.004	-0.006	-0.003	-0.004
685	-0.003	-0.004	-0.006	-0.003	-0.004
684.5	-0.003	-0.003	-0.006	-0.003	-0.004
684	-0.003	-0.003	-0.006	-0.003	-0.004
683.5	-0.002	-0.003	-0.006	-0.003	-0.004
683	-0.002	-0.003	-0.005	-0.002	-0.004
682.5	-0.002	-0.003	-0.005	-0.002	-0.004
682	-0.002	-0.003	-0.005	-0.002	-0.004
681.5	-0.002	-0.003	-0.005	-0.002	-0.004
681	-0.002	-0.003	-0.005	-0.002	-0.004
680.5	-0.002	-0.003	-0.005	-0.002	-0.004
680	-0.002	-0.003	-0.005	-0.002	-0.004
679.5	-0.002	-0.003	-0.005	-0.002	-0.004
679	-0.002	-0.003	-0.005	-0.002	-0.004
678.5	-0.002	-0.003	-0.005	-0.002	-0.004
678	-0.002	-0.003	-0.005	-0.002	-0.004
677.5	-0.002	-0.003	-0.005	-0.002	-0.004
677	-0.002	-0.003	-0.005	-0.002	-0.004
676.5	-0.002	-0.003	-0.005	-0.002	-0.004
676	-0.002	-0.003	-0.005	-0.002	-0.004
675.5	-0.002	-0.003	-0.005	-0.002	-0.004
675	-0.002	-0.003	-0.005	-0.002	-0.004
674.5	-0.002	-0.003	-0.005	-0.002	-0.004
674	-0.002	-0.003	-0.005	-0.002	-0.004
673.5	-0.002	-0.003	-0.005	-0.002	-0.004
673	-0.002	-0.003	-0.005	-0.002	-0.004
672.5	-0.002	-0.003	-0.005	-0.002	-0.004
672	-0.002	-0.003	-0.005	-0.002	-0.004
671.5	-0.002	-0.003	-0.005	-0.002	-0.003
671	-0.002	-0.003	-0.005	-0.002	-0.003
670.5	-0.002	-0.003	-0.005	-0.002	-0.003
670	-0.002	-0.003	-0.005	-0.002	-0.003
669.5	-0.001	-0.003	-0.005	-0.002	-0.003
669	-0.001	-0.003	-0.005	-0.002	-0.003
668.5	-0.001	-0.003	-0.005	-0.002	-0.003
668	-0.001	-0.003	-0.005	-0.002	-0.003
667.5	-0.001	-0.003	-0.005	-0.002	-0.003
667	-0.001	-0.003	-0.005	-0.002	-0.003
666.5	-0.001	-0.003	-0.005	-0.001	-0.003
666	-0.001	-0.003	-0.004	-0.001	-0.003
665.5	-0.001	-0.002	-0.004	-0.001	-0.003
665	-0.001	-0.003	-0.004	-0.001	-0.003
664.5	-0.001	-0.002	-0.004	-0.001	-0.003
664	-0.001	-0.002	-0.004	-0.001	-0.003
663.5	-0.001	-0.002	-0.004	-0.001	-0.003
663	-0.001	-0.002	-0.004	-0.001	-0.003
662.5	-0.001	-0.002	-0.004	-0.001	-0.003
662	-0.001	-0.002	-0.004	-0.001	-0.003
661.5	-0.001	-0.002	-0.004	-0.001	-0.003
661	-0.001	-0.002	-0.004	-0.001	-0.003
660.5	-0.001	-0.002	-0.004	-0.001	-0.003
660	-0.001	-0.002	-0.004	-0.001	-0.003
659.5	-0.001	-0.002	-0.004	-0.001	-0.003
659	-0.001	-0.002	-0.004	-0.001	-0.003
658.5	-0.001	-0.002	-0.004	-0.001	-0.003
658	-0.001	-0.002	-0.004	-0.001	-0.003
657.5	-0.001	-0.002	-0.004	-0.001	-0.003
657	-0.001	-0.002	-0.004	-0.001	-0.003
656.5	-0.001	-0.002	-0.004	-0.001	-0.003
656	-0.001	-0.002	-0.004	-0.001	-0.003
655.5	-0.001	-0.002	-0.004	-0.001	-0.003
655	-0.001	-0.002	-0.004	-0.001	-0.002
654.5	-0.001	-0.002	-0.004	-0.001	-0.003
654	0	-0.002	-0.004	-0.001	-0.002
653.5	-0.001	-0.002	-0.004	-0.001	-0.002
653	-0.001	-0.002	-0.004	-0.001	-0.003
652.5	-0.001	-0.002	-0.004	-0.001	-0.002
652	0	-0.002	-0.004	-0.001	-0.002
651.5	-0.001	-0.002	-0.004	-0.001	-0.002
651	-0.001	-0.002	-0.004	-0.001	-0.002
650.5	0	-0.002	-0.004	-0.001	-0.002
650	0	-0.002	-0.004	-0.001	-0.002
649.5	-0.001	-0.002	-0.004	-0.001	-0.002
649	0	-0.002	-0.004	-0.001	-0.002
648.5	0	-0.002	-0.004	-0.001	-0.002
648	-0.001	-0.002	-0.004	-0.001	-0.002
647.5	0	-0.002	-0.004	-0.001	-0.002
647	0	-0.002	-0.004	-0.001	-0.002
646.5	0	-0.002	-0.004	-0.001	-0.002
646	0	-0.002	-0.004	-0.001	-0.002
645.5	-0.001	-0.002	-0.004	-0.001	-0.002
645	-0.001	-0.002	-0.004	-0.001	-0.002
644.5	-0.001	-0.002	-0.004	-0.001	-0.002
644	-0.001	-0.002	-0.004	-0.001	-0.002
643.5	-0.001	-0.002	-0.004	-0.001	-0.003
643	-0.001	-0.002	-0.004	-0.001	-0.002
642.5	-0.001	-0.002	-0.004	-0.001	-0.002
642	-0.001	-0.002	-0.004	-0.001	-0.002
641.5	-0.001	-0.002	-0.004	-0.001	-0.002
641	-0.001	-0.002	-0.004	-0.001	-0.002
640.5	-0.001	-0.002	-0.004	-0.001	-0.003
640	-0.001	-0.002	-0.004	-0.001	-0.003
639.5	-0.001	-0.003	-0.004	-0.001	-0.002
639	-0.001	-0.003	-0.004	-0.001	-0.003
638.5	-0.001	-0.003	-0.004	-0.001	-0.003
638	-0.001	-0.003	-0.004	-0.001	-0.003
637.5	-0.001	-0.003	-0.004	-0.001	-0.003
637	-0.001	-0.003	-0.004	-0.001	-0.003
636.5	0	-0.003	-0.004	-0.001	-0.002
636	0	-0.003	-0.004	-0.001	-0.002
635.5	0	-0.003	-0.004	-0.001	-0.003
635	0	-0.003	-0.004	-0.001	-0.002
634.5	0	-0.003	-0.004	-0.001	-0.002
634	0	-0.003	-0.004	-0.001	-0.002
633.5	0	-0.003	-0.004	-0.001	-0.002
633	0	-0.003	-0.004	-0.001	-0.002
632.5	0	-0.003	-0.004	-0.001	-0.002
632	0	-0.003	-0.004	-0.001	-0.002
631.5	0	-0.003	-0.004	-0.001	-0.002
631	0	-0.003	-0.004	-0.001	-0.002
630.5	0	-0.003	-0.004	-0.001	-0.002
630	0	-0.003	-0.004	-0.001	-0.002
629.5	0	-0.003	-0.004	-0.001	-0.002
629	0	-0.003	-0.004	-0.001	-0.002
628.5	0	-0.003	-0.004	-0.001	-0.002
628	0	-0.003	-0.004	-0.001	-0.002
627.5	0	-0.003	-0.004	-0.001	-0.002
627	0	-0.003	-0.004	-0.001	-0.002
626.5	0	-0.003	-0.004	-0.001	-0.002
626	0	-0.003	-0.004	-0.001	-0.002
625.5	0	-0.003	-0.004	-0.001	-0.002
625	0	-0.003	-0.004	-0.001	-0.002
624.5	0	-0.003	-0.004	-0.001	-0.002
624	0	-0.003	-0.004	-0.001	-0.002
623.5	0	-0.003	-0.004	-0.001	-0.002
623	0	-0.003	-0.004	-0.001	-0.002
622.5	0	-0.003	-0.004	-0.001	-0.002
622	0	-0.003	-0.004	-0.001	-0.002
621.5	0	-0.003	-0.004	-0.001	-0.002
621	0.001	-0.003	-0.004	-0.001	-0.002
620.5	0.001	-0.003	-0.004	-0.001	-0.002
620	0.001	-0.003	-0.004	-0.001	-0.002
619.5	0.001	-0.003	-0.004	-0.001	-0.002
619	0.001	-0.003	-0.004	-0.001	-0.002
618.5	0.001	-0.003	-0.004	-0.001	-0.002
618	0.001	-0.003	-0.004	-0.001	-0.002
617.5	0.001	-0.003	-0.004	-0.001	-0.002
617	0.001	-0.003	-0.004	-0.001	-0.002
616.5	0.001	-0.003	-0.004	-0.001	-0.002
616	0.001	-0.003	-0.004	-0.001	-0.002
615.5	0.001	-0.003	-0.004	-0.001	-0.002
615	0.001	-0.003	-0.004	-0.001	-0.002
614.5	0.001	-0.003	-0.004	-0.001	-0.002
614	0.001	-0.003	-0.004	-0.001	-0.002
613.5	0.002	-0.003	-0.004	0	-0.002
613	0.002	-0.003	-0.004	0	-0.002
612.5	0.002	-0.003	-0.004	0	-0.002
612	0.002	-0.003	-0.004	0	-0.002
611.5	0.002	-0.003	-0.004	0	-0.001
611	0.002	-0.003	-0.004	0	-0.002
610.5	0.002	-0.003	-0.004	0	-0.001
610	0.002	-0.003	-0.004	0	-0.001
609.5	0.002	-0.003	-0.004	0	-0.001
609	0.002	-0.002	-0.004	0	-0.001
608.5	0.003	-0.002	-0.004	0	-0.001
608	0.003	-0.003	-0.004	0	-0.001
607.5	0.003	-0.002	-0.003	0	-0.001
607	0.003	-0.002	-0.003	0	-0.001
606.5	0.003	-0.002	-0.003	0	-0.001
606	0.003	-0.002	-0.003	0	-0.001
605.5	0.003	-0.002	-0.003	0	-0.001
605	0.004	-0.002	-0.003	0	-0.001
604.5	0.004	-0.002	-0.003	0	-0.001
604	0.004	-0.002	-0.003	0	-0.001
603.5	0.004	-0.002	-0.003	0	-0.001
603	0.004	-0.002	-0.003	0.001	0
602.5	0.004	-0.002	-0.003	0.001	0
602	0.005	-0.002	-0.003	0.001	0
601.5	0.005	-0.002	-0.003	0.001	0
601	0.005	-0.002	-0.003	0.001	0
600.5	0.005	-0.002	-0.003	0.001	0
600	0.005	-0.002	-0.003	0.001	0
599.5	0.006	-0.002	-0.003	0.001	0
599	0.006	-0.002	-0.003	0.001	0
598.5	0.006	-0.002	-0.003	0.001	0
598	0.006	-0.002	-0.002	0.001	0
597.5	0.006	-0.002	-0.002	0.001	0
597	0.007	-0.002	-0.002	0.001	0.001
596.5	0.007	-0.002	-0.002	0.002	0.001
596	0.007	-0.002	-0.002	0.002	0.001
595.5	0.007	-0.002	-0.002	0.002	0.001
595	0.008	-0.002	-0.002	0.002	0.001
594.5	0.008	-0.002	-0.002	0.002	0.001
594	0.008	-0.001	-0.002	0.002	0.001
593.5	0.009	-0.001	-0.002	0.002	0.002
593	0.009	-0.002	-0.002	0.002	0.002
592.5	0.009	-0.001	-0.002	0.002	0.002
592	0.01	-0.001	-0.001	0.003	0.002
591.5	0.01	-0.001	-0.001	0.003	0.002
591	0.01	-0.001	-0.001	0.003	0.002
590.5	0.011	-0.001	-0.001	0.003	0.002
590	0.011	-0.001	-0.001	0.003	0.003
589.5	0.011	-0.001	-0.001	0.003	0.003
589	0.012	-0.001	-0.001	0.003	0.003
588.5	0.012	-0.001	-0.001	0.004	0.003
588	0.012	-0.001	-0.001	0.004	0.003
587.5	0.013	-0.001	0	0.004	0.004
587	0.013	-0.001	0	0.004	0.004
586.5	0.014	-0.001	0	0.004	0.004
586	0.014	-0.001	0	0.004	0.004
585.5	0.015	-0.001	0	0.005	0.004
585	0.015	0	0	0.005	0.005
584.5	0.015	0	0	0.005	0.005
584	0.016	0	0.001	0.005	0.005
583.5	0.016	0	0.001	0.005	0.005
583	0.017	0	0.001	0.006	0.006
582.5	0.017	0	0.001	0.006	0.006
582	0.018	0	0.001	0.006	0.006
581.5	0.018	0	0.001	0.006	0.006
581	0.019	0	0.002	0.006	0.007
580.5	0.019	0	0.002	0.007	0.007
580	0.02	0.001	0.002	0.007	0.007
579.5	0.02	0.001	0.002	0.007	0.007
579	0.021	0.001	0.002	0.007	0.008
578.5	0.021	0.001	0.002	0.008	0.008
578	0.022	0.001	0.003	0.008	0.008
577.5	0.022	0.001	0.003	0.008	0.009
577	0.023	0.001	0.003	0.008	0.009
576.5	0.024	0.002	0.003	0.009	0.009
576	0.024	0.002	0.004	0.009	0.009
575.5	0.025	0.002	0.004	0.009	0.01
575	0.025	0.002	0.004	0.009	0.01
574.5	0.026	0.002	0.004	0.01	0.01
574	0.026	0.003	0.005	0.01	0.011
573.5	0.027	0.003	0.005	0.01	0.011
573	0.028	0.003	0.005	0.011	0.011
572.5	0.028	0.003	0.005	0.011	0.012
572	0.029	0.004	0.006	0.011	0.012
571.5	0.03	0.004	0.006	0.012	0.013
571	0.03	0.004	0.006	0.012	0.013
570.5	0.031	0.004	0.007	0.012	0.013
570	0.032	0.005	0.007	0.013	0.014
569.5	0.032	0.005	0.008	0.013	0.014
569	0.033	0.006	0.008	0.014	0.015
568.5	0.034	0.006	0.009	0.014	0.015
568	0.034	0.007	0.009	0.015	0.016
567.5	0.035	0.008	0.01	0.016	0.017
567	0.036	0.008	0.011	0.016	0.017
566.5	0.036	0.009	0.012	0.017	0.018
566	0.037	0.01	0.012	0.018	0.019
565.5	0.038	0.011	0.013	0.019	0.02
565	0.038	0.013	0.015	0.02	0.021
564.5	0.039	0.014	0.016	0.021	0.022
564	0.04	0.016	0.017	0.022	0.023
563.5	0.04	0.018	0.019	0.024	0.024
563	0.041	0.02	0.021	0.025	0.025
562.5	0.041	0.022	0.023	0.027	0.027
562	0.042	0.025	0.025	0.029	0.029
561.5	0.042	0.029	0.028	0.032	0.03
561	0.043	0.033	0.031	0.034	0.033
560.5	0.043	0.037	0.034	0.037	0.035
560	0.044	0.042	0.039	0.041	0.038
559.5	0.044	0.048	0.043	0.045	0.042
559	0.045	0.054	0.049	0.049	0.045
558.5	0.045	0.062	0.055	0.055	0.049
558	0.045	0.07	0.062	0.061	0.054
557.5	0.046	0.079	0.07	0.067	0.06
557	0.046	0.088	0.078	0.074	0.065
556.5	0.047	0.098	0.086	0.081	0.071
556	0.047	0.108	0.095	0.089	0.078
555.5	0.047	0.118	0.104	0.098	0.084
555	0.047	0.129	0.114	0.106	0.091
554.5	0.048	0.14	0.123	0.114	0.098
554	0.048	0.149	0.131	0.122	0.104
553.5	0.048	0.156	0.138	0.127	0.109
553	0.049	0.162	0.143	0.132	0.113
552.5	0.049	0.167	0.147	0.135	0.116
552	0.049	0.168	0.148	0.136	0.117
551.5	0.05	0.168	0.148	0.136	0.117
551	0.05	0.166	0.146	0.134	0.115
550.5	0.051	0.163	0.143	0.131	0.113
550	0.051	0.158	0.138	0.127	0.109
549.5	0.052	0.152	0.132	0.122	0.105
549	0.052	0.144	0.126	0.116	0.1
548.5	0.052	0.136	0.118	0.11	0.095
548	0.053	0.127	0.11	0.103	0.089
547.5	0.053	0.117	0.102	0.096	0.084
547	0.054	0.108	0.094	0.09	0.079
546.5	0.054	0.1	0.087	0.084	0.074
546	0.055	0.092	0.081	0.078	0.07
545.5	0.055	0.085	0.076	0.074	0.066
545	0.056	0.079	0.071	0.07	0.063
544.5	0.057	0.073	0.067	0.067	0.061
544	0.057	0.069	0.064	0.065	0.059
543.5	0.058	0.066	0.061	0.062	0.058
543	0.058	0.063	0.059	0.061	0.057
542.5	0.059	0.06	0.058	0.059	0.055
542	0.059	0.058	0.056	0.058	0.055
541.5	0.06	0.056	0.055	0.057	0.054
541	0.06	0.055	0.053	0.056	0.053
540.5	0.061	0.054	0.052	0.055	0.052
540	0.061	0.052	0.051	0.054	0.052
539.5	0.062	0.051	0.05	0.054	0.051
539	0.062	0.05	0.05	0.053	0.051
538.5	0.063	0.05	0.049	0.053	0.051
538	0.063	0.049	0.049	0.053	0.051
537.5	0.064	0.049	0.049	0.053	0.051
537	0.064	0.049	0.049	0.053	0.051
536.5	0.064	0.049	0.049	0.053	0.051
536	0.065	0.05	0.05	0.054	0.052
535.5	0.065	0.051	0.051	0.055	0.052
535	0.066	0.052	0.052	0.055	0.053
534.5	0.066	0.053	0.053	0.056	0.054
534	0.066	0.055	0.054	0.058	0.055
533.5	0.066	0.057	0.056	0.059	0.056
533	0.067	0.059	0.057	0.06	0.057
532.5	0.067	0.061	0.059	0.062	0.058
532	0.067	0.063	0.061	0.063	0.059
531.5	0.067	0.065	0.062	0.064	0.06
531	0.067	0.067	0.064	0.065	0.061
530.5	0.067	0.068	0.065	0.067	0.062
530	0.067	0.07	0.066	0.068	0.063
529.5	0.067	0.071	0.067	0.068	0.064
529	0.067	0.072	0.068	0.069	0.064
528.5	0.067	0.073	0.069	0.07	0.065
528	0.067	0.075	0.07	0.071	0.066
527.5	0.067	0.076	0.072	0.072	0.067
527	0.067	0.078	0.074	0.074	0.068
526.5	0.067	0.081	0.076	0.076	0.07
526	0.067	0.083	0.078	0.078	0.071
525.5	0.067	0.086	0.08	0.08	0.073
525	0.066	0.089	0.083	0.082	0.075
524.5	0.066	0.092	0.085	0.083	0.076
524	0.066	0.094	0.087	0.085	0.077
523.5	0.066	0.096	0.088	0.086	0.078
523	0.065	0.097	0.089	0.086	0.078
522.5	0.065	0.097	0.089	0.086	0.078
522	0.065	0.097	0.088	0.086	0.077
521.5	0.064	0.095	0.087	0.084	0.076
521	0.064	0.093	0.085	0.083	0.075
520.5	0.063	0.091	0.083	0.081	0.073
520	0.063	0.088	0.081	0.079	0.071
519.5	0.062	0.086	0.078	0.077	0.07
519	0.062	0.083	0.076	0.075	0.068
518.5	0.061	0.08	0.074	0.073	0.066
518	0.061	0.078	0.072	0.071	0.065
517.5	0.06	0.076	0.07	0.069	0.063
517	0.059	0.074	0.068	0.068	0.062
516.5	0.059	0.072	0.067	0.066	0.061
516	0.058	0.07	0.065	0.065	0.06
515.5	0.057	0.069	0.064	0.064	0.058
515	0.057	0.067	0.062	0.063	0.057
514.5	0.056	0.066	0.061	0.062	0.056
514	0.055	0.065	0.06	0.061	0.055
513.5	0.054	0.063	0.059	0.059	0.054
513	0.053	0.062	0.058	0.058	0.053
512.5	0.053	0.061	0.056	0.057	0.052
512	0.052	0.059	0.055	0.056	0.051
511.5	0.051	0.058	0.054	0.055	0.05
511	0.05	0.056	0.052	0.053	0.049
510.5	0.05	0.054	0.051	0.052	0.048
510	0.049	0.052	0.049	0.05	0.046
509.5	0.048	0.05	0.047	0.049	0.045
509	0.047	0.049	0.046	0.047	0.044
508.5	0.047	0.047	0.044	0.046	0.043
508	0.046	0.045	0.043	0.045	0.041
507.5	0.046	0.044	0.041	0.044	0.04
507	0.045	0.042	0.04	0.042	0.039
506.5	0.045	0.041	0.039	0.041	0.038
506	0.044	0.039	0.037	0.04	0.037
505.5	0.044	0.037	0.036	0.039	0.036
505	0.043	0.036	0.034	0.037	0.035
504.5	0.043	0.034	0.033	0.036	0.034
504	0.042	0.033	0.032	0.035	0.033
503.5	0.042	0.031	0.03	0.034	0.032
503	0.041	0.03	0.029	0.033	0.031
502.5	0.041	0.028	0.028	0.032	0.03
502	0.041	0.027	0.027	0.031	0.029
501.5	0.041	0.026	0.026	0.03	0.029
501	0.04	0.025	0.025	0.029	0.028
500.5	0.04	0.024	0.025	0.029	0.028
500	0.04	0.023	0.024	0.028	0.027
499.5	0.04	0.023	0.023	0.028	0.027
499	0.04	0.022	0.023	0.027	0.026
498.5	0.04	0.022	0.023	0.027	0.026
498	0.04	0.021	0.022	0.027	0.026
497.5	0.04	0.021	0.022	0.026	0.026
497	0.039	0.02	0.021	0.026	0.025
496.5	0.039	0.02	0.021	0.026	0.025
496	0.04	0.02	0.021	0.026	0.025
495.5	0.04	0.019	0.021	0.026	0.025
495	0.04	0.019	0.021	0.025	0.025
494.5	0.04	0.019	0.02	0.025	0.025
494	0.04	0.019	0.02	0.025	0.025
493.5	0.04	0.019	0.02	0.025	0.025
493	0.04	0.019	0.02	0.025	0.025
492.5	0.04	0.018	0.02	0.025	0.025
492	0.04	0.018	0.02	0.025	0.025
491.5	0.041	0.018	0.02	0.025	0.025
491	0.041	0.018	0.02	0.025	0.025
490.5	0.041	0.018	0.02	0.025	0.025
490	0.041	0.018	0.02	0.026	0.025
489.5	0.042	0.018	0.02	0.026	0.025
489	0.042	0.018	0.021	0.026	0.025
488.5	0.042	0.019	0.021	0.026	0.026
488	0.042	0.018	0.021	0.026	0.026
487.5	0.043	0.019	0.021	0.026	0.026
487	0.043	0.019	0.021	0.026	0.026
486.5	0.043	0.019	0.021	0.026	0.026
486	0.043	0.019	0.021	0.027	0.026
485.5	0.044	0.019	0.021	0.027	0.027
485	0.044	0.019	0.021	0.027	0.027
484.5	0.044	0.019	0.022	0.027	0.027
484	0.045	0.019	0.022	0.027	0.027
483.5	0.045	0.02	0.022	0.028	0.027
483	0.045	0.02	0.022	0.028	0.028
482.5	0.046	0.02	0.023	0.028	0.028
482	0.046	0.02	0.023	0.028	0.028
481.5	0.046	0.02	0.023	0.028	0.028
481	0.046	0.021	0.023	0.029	0.029
480.5	0.047	0.021	0.023	0.029	0.029
480	0.047	0.021	0.024	0.029	0.029
479.5	0.047	0.021	0.024	0.029	0.029
479	0.047	0.021	0.024	0.03	0.03
478.5	0.048	0.022	0.024	0.03	0.03
478	0.048	0.022	0.024	0.03	0.03
477.5	0.048	0.022	0.025	0.03	0.03
477	0.049	0.022	0.025	0.031	0.03
476.5	0.049	0.022	0.025	0.031	0.031
476	0.049	0.023	0.025	0.031	0.031
475.5	0.049	0.023	0.026	0.031	0.031
475	0.05	0.023	0.026	0.031	0.032
474.5	0.05	0.023	0.026	0.032	0.032
474	0.051	0.023	0.026	0.032	0.032
473.5	0.051	0.023	0.026	0.032	0.032
473	0.051	0.024	0.027	0.032	0.032
472.5	0.052	0.024	0.027	0.033	0.033
472	0.052	0.024	0.027	0.033	0.033
471.5	0.052	0.024	0.027	0.033	0.033
471	0.053	0.024	0.027	0.033	0.033
470.5	0.053	0.024	0.027	0.033	0.034
470	0.054	0.024	0.027	0.033	0.034
469.5	0.054	0.024	0.027	0.033	0.034
469	0.055	0.024	0.027	0.033	0.034
468.5	0.055	0.024	0.027	0.034	0.034
468	0.056	0.024	0.028	0.034	0.034
467.5	0.057	0.024	0.028	0.034	0.034
467	0.057	0.024	0.028	0.034	0.035
466.5	0.058	0.024	0.028	0.034	0.035
466	0.059	0.024	0.028	0.034	0.035
465.5	0.059	0.024	0.028	0.035	0.035
465	0.06	0.024	0.028	0.035	0.036
464.5	0.061	0.024	0.029	0.035	0.036
464	0.062	0.024	0.029	0.035	0.036
463.5	0.063	0.024	0.029	0.036	0.037
463	0.064	0.025	0.029	0.036	0.037
462.5	0.065	0.025	0.03	0.037	0.038
462	0.066	0.025	0.03	0.037	0.038
461.5	0.067	0.025	0.03	0.037	0.039
461	0.068	0.025	0.03	0.038	0.039
460.5	0.069	0.025	0.031	0.038	0.04
460	0.07	0.026	0.031	0.038	0.04
459.5	0.072	0.026	0.031	0.039	0.041
459	0.073	0.026	0.032	0.039	0.041
458.5	0.074	0.026	0.032	0.04	0.042
458	0.075	0.027	0.033	0.04	0.042
457.5	0.077	0.027	0.033	0.041	0.043
457	0.079	0.027	0.034	0.042	0.044
456.5	0.08	0.028	0.034	0.042	0.045
456	0.082	0.028	0.035	0.043	0.045
455.5	0.083	0.029	0.035	0.044	0.046
455	0.085	0.029	0.036	0.044	0.047
454.5	0.087	0.029	0.037	0.045	0.048
454	0.088	0.03	0.038	0.046	0.049
453.5	0.09	0.031	0.038	0.047	0.05
453	0.092	0.031	0.039	0.048	0.051
452.5	0.094	0.032	0.04	0.049	0.052
452	0.095	0.033	0.041	0.05	0.053
451.5	0.097	0.034	0.042	0.051	0.054
451	0.099	0.035	0.043	0.052	0.056
450.5	0.101	0.035	0.044	0.053	0.057
450	0.103	0.037	0.045	0.055	0.058
449.5	0.105	0.038	0.047	0.056	0.06
449	0.106	0.039	0.048	0.057	0.061
448.5	0.108	0.04	0.049	0.059	0.063
448	0.11	0.042	0.051	0.06	0.064
447.5	0.111	0.043	0.052	0.062	0.066
447	0.113	0.045	0.054	0.064	0.067
446.5	0.115	0.046	0.056	0.065	0.069
446	0.116	0.048	0.058	0.067	0.071
445.5	0.118	0.05	0.06	0.069	0.073
445	0.12	0.052	0.062	0.071	0.075
444.5	0.121	0.054	0.064	0.073	0.077
444	0.123	0.056	0.066	0.076	0.079
443.5	0.124	0.059	0.069	0.078	0.082
443	0.126	0.061	0.071	0.08	0.084
442.5	0.128	0.064	0.074	0.083	0.087
442	0.13	0.067	0.077	0.086	0.089
441.5	0.131	0.07	0.08	0.089	0.092
441	0.133	0.074	0.083	0.092	0.095
440.5	0.135	0.078	0.087	0.095	0.098
440	0.137	0.081	0.091	0.099	0.102
439.5	0.139	0.085	0.095	0.102	0.105
439	0.141	0.09	0.099	0.106	0.109
438.5	0.143	0.095	0.103	0.11	0.112
438	0.145	0.1	0.109	0.115	0.116
437.5	0.148	0.106	0.114	0.119	0.121
437	0.15	0.112	0.12	0.125	0.126
436.5	0.153	0.119	0.126	0.13	0.13
436	0.156	0.127	0.132	0.136	0.136
435.5	0.159	0.135	0.139	0.142	0.141
435	0.162	0.144	0.147	0.149	0.147
434.5	0.165	0.154	0.155	0.156	0.153
434	0.168	0.165	0.164	0.164	0.16
433.5	0.172	0.177	0.174	0.172	0.167
433	0.176	0.191	0.185	0.182	0.174
432.5	0.18	0.207	0.198	0.192	0.183
432	0.185	0.224	0.212	0.204	0.193
431.5	0.189	0.243	0.227	0.216	0.203
431	0.194	0.264	0.244	0.23	0.214
430.5	0.199	0.288	0.263	0.245	0.226
430	0.205	0.315	0.284	0.262	0.24
429.5	0.211	0.346	0.308	0.281	0.256
429	0.218	0.381	0.335	0.303	0.273
428.5	0.225	0.419	0.364	0.327	0.293
428	0.232	0.458	0.395	0.353	0.314
427.5	0.24	0.498	0.427	0.381	0.337
427	0.248	0.541	0.462	0.411	0.362
426.5	0.257	0.581	0.497	0.442	0.388
426	0.265	0.619	0.532	0.474	0.416
425.5	0.275	0.661	0.57	0.511	0.448
425	0.286	0.702	0.61	0.55	0.483
424.5	0.298	0.741	0.65	0.589	0.519
424	0.31	0.779	0.69	0.63	0.557
423.5	0.323	0.815	0.729	0.669	0.594
423	0.336	0.849	0.765	0.707	0.63
422.5	0.349	0.878	0.797	0.741	0.663
422	0.364	0.909	0.831	0.776	0.698
421.5	0.38	0.935	0.86	0.808	0.73
421	0.396	0.956	0.884	0.833	0.756
420.5	0.413	0.972	0.902	0.853	0.776
420	0.43	0.983	0.913	0.867	0.791
419.5	0.448	0.989	0.92	0.874	0.8
419	0.466	0.988	0.92	0.875	0.802
418.5	0.485	0.984	0.915	0.87	0.798
418	0.505	0.976	0.905	0.86	0.79
417.5	0.524	0.963	0.892	0.846	0.778
417	0.543	0.947	0.875	0.83	0.763
416.5	0.561	0.928	0.855	0.811	0.747
416	0.58	0.906	0.834	0.79	0.729
415.5	0.598	0.883	0.813	0.77	0.712
415	0.614	0.86	0.792	0.75	0.695
414.5	0.631	0.833	0.768	0.728	0.677
414	0.647	0.807	0.744	0.707	0.66
413.5	0.661	0.779	0.721	0.687	0.644
413	0.673	0.753	0.698	0.668	0.629
412.5	0.686	0.726	0.676	0.649	0.615
412	0.697	0.698	0.654	0.631	0.602
411.5	0.707	0.669	0.632	0.613	0.589
411	0.716	0.641	0.611	0.597	0.577
410.5	0.722	0.616	0.593	0.583	0.567
410	0.727	0.592	0.575	0.569	0.557
409.5	0.731	0.568	0.558	0.556	0.548
409	0.734	0.546	0.542	0.544	0.539
408.5	0.735	0.524	0.526	0.532	0.531
408	0.735	0.503	0.51	0.52	0.521
407.5	0.734	0.482	0.495	0.508	0.512
407	0.732	0.463	0.481	0.496	0.503
406.5	0.728	0.446	0.467	0.485	0.494
406	0.724	0.429	0.454	0.474	0.484
405.5	0.718	0.413	0.441	0.463	0.475
405	0.711	0.399	0.429	0.452	0.465
404.5	0.703	0.385	0.417	0.441	0.455
404	0.694	0.373	0.406	0.431	0.446
403.5	0.685	0.362	0.396	0.421	0.436
403	0.675	0.352	0.386	0.412	0.427
402.5	0.664	0.343	0.377	0.403	0.419
402	0.651	0.334	0.368	0.394	0.409
401.5	0.639	0.326	0.361	0.386	0.401
401	0.626	0.318	0.353	0.378	0.393
400.5	0.613	0.312	0.346	0.371	0.386
400	0.601	0.306	0.34	0.364	0.379
399.5	0.588	0.3	0.334	0.358	0.373
399	0.575	0.294	0.328	0.352	0.366
398.5	0.561	0.289	0.321	0.345	0.359
398	0.548	0.283	0.315	0.338	0.352
397.5	0.533	0.276	0.308	0.331	0.344
397	0.519	0.27	0.301	0.324	0.336
396.5	0.506	0.264	0.294	0.317	0.329
396	0.495	0.258	0.288	0.31	0.321
395.5	0.482	0.251	0.281	0.302	0.314
395	0.469	0.245	0.274	0.294	0.306
394.5	0.458	0.238	0.266	0.287	0.298
394	0.446	0.232	0.26	0.28	0.29
393.5	0.436	0.226	0.253	0.272	0.283
393	0.426	0.219	0.246	0.265	0.276
392.5	0.415	0.213	0.239	0.258	0.268
392	0.404	0.206	0.232	0.25	0.261
391.5	0.394	0.2	0.225	0.243	0.254
391	0.385	0.194	0.219	0.236	0.247
390.5	0.375	0.188	0.212	0.23	0.24
390	0.367	0.182	0.207	0.224	0.234
389.5	0.358	0.177	0.201	0.218	0.228
389	0.35	0.171	0.195	0.212	0.222
388.5	0.341	0.166	0.189	0.206	0.216
388	0.333	0.161	0.183	0.2	0.21
387.5	0.325	0.156	0.178	0.195	0.205
387	0.317	0.151	0.173	0.19	0.2
386.5	0.31	0.146	0.168	0.185	0.195
386	0.303	0.142	0.164	0.181	0.19
385.5	0.296	0.138	0.16	0.176	0.186
385	0.289	0.134	0.156	0.172	0.181
384.5	0.283	0.13	0.152	0.168	0.177
384	0.277	0.128	0.149	0.164	0.174
383.5	0.271	0.125	0.146	0.161	0.17
383	0.265	0.122	0.142	0.157	0.167
382.5	0.259	0.119	0.14	0.155	0.163
382	0.253	0.117	0.137	0.152	0.16
381.5	0.248	0.115	0.134	0.149	0.157
381	0.243	0.113	0.132	0.146	0.155
380.5	0.237	0.111	0.13	0.144	0.152
380	0.233	0.11	0.128	0.142	0.15
379.5	0.229	0.109	0.126	0.14	0.148
379	0.225	0.108	0.125	0.138	0.146
378.5	0.22	0.106	0.123	0.136	0.143
378	0.216	0.106	0.122	0.135	0.142
377.5	0.212	0.105	0.121	0.133	0.14
377	0.208	0.104	0.119	0.132	0.138
376.5	0.205	0.103	0.119	0.13	0.137
376	0.201	0.103	0.118	0.129	0.135
375.5	0.198	0.102	0.117	0.128	0.134
375	0.195	0.102	0.117	0.127	0.133
374.5	0.192	0.102	0.115	0.126	0.131
374	0.189	0.101	0.114	0.125	0.13
373.5	0.186	0.102	0.115	0.125	0.129
373	0.184	0.102	0.114	0.125	0.129
372.5	0.182	0.102	0.114	0.124	0.128
372	0.18	0.102	0.114	0.124	0.128
371.5	0.178	0.103	0.114	0.123	0.127
371	0.176	0.103	0.113	0.123	0.127
370.5	0.175	0.104	0.114	0.123	0.126
370	0.173	0.104	0.114	0.123	0.126
369.5	0.172	0.105	0.115	0.123	0.126
369	0.171	0.106	0.115	0.123	0.126
368.5	0.169	0.107	0.115	0.123	0.125
368	0.168	0.108	0.115	0.123	0.125
367.5	0.167	0.108	0.116	0.123	0.126
367	0.166	0.11	0.117	0.124	0.126
366.5	0.166	0.111	0.118	0.125	0.126
366	0.166	0.112	0.119	0.126	0.127
365.5	0.165	0.113	0.119	0.126	0.127
365	0.165	0.115	0.12	0.126	0.128
364.5	0.165	0.115	0.12	0.127	0.128
364	0.165	0.117	0.122	0.128	0.129
363.5	0.166	0.118	0.123	0.128	0.129
363	0.165	0.12	0.123	0.129	0.129
362.5	0.165	0.12	0.125	0.13	0.13
362	0.165	0.121	0.125	0.13	0.131
361.5	0.166	0.122	0.126	0.131	0.131
361	0.167	0.123	0.127	0.132	0.132
360.5	0.167	0.124	0.127	0.132	0.132
360	0.167	0.125	0.128	0.133	0.133
359.5	0.168	0.126	0.129	0.134	0.134
359	0.169	0.127	0.13	0.134	0.134
358.5	0.169	0.127	0.13	0.135	0.134
358	0.17	0.128	0.131	0.136	0.135
357.5	0.171	0.129	0.132	0.136	0.136
357	0.171	0.13	0.132	0.137	0.136
356.5	0.172	0.132	0.133	0.138	0.138
356	0.172	0.131	0.134	0.138	0.137
355.5	0.173	0.132	0.134	0.139	0.138
355	0.173	0.134	0.136	0.139	0.139
354.5	0.174	0.135	0.136	0.14	0.139
354	0.173	0.136	0.136	0.141	0.139
353.5	0.174	0.136	0.138	0.141	0.14
353	0.174	0.137	0.138	0.142	0.14
352.5	0.174	0.138	0.139	0.143	0.141
352	0.174	0.139	0.139	0.144	0.141
351.5	0.173	0.14	0.14	0.144	0.142
351	0.173	0.141	0.141	0.145	0.142
350.5	0.172	0.142	0.142	0.145	0.143
350	0.172	0.143	0.143	0.146	0.143
