# Supplementary material for: MmcA is an electron conduit that facilitates both intracellular and extracellular electron transport in Methanosarcina acetivorans
Source: Nat Commun. 2024 Apr 17;15:3300. doi: 10.1038/s41467-024-47564-2 (PMC11024163; doi:10.1038/s41467-024-47564-2)
Supplement: Supplementary file 4 — Source data [file 41467_2024_47564_MOESM4_ESM.zip › Supplementary Figure 13.xlsx]

## Sheet: Sheet1
Source data_supplementary figure 13: data points from 350 to 650 nm were used in the figure
WL/nm	Tris buffer (TB)	TB + Zn(II)SO4	TB + Zn(II)SO4 + SD
800	-0.001	-0.002	0
799.5	-0.001	-0.001	0
799	-0.001	-0.002	0
798.5	-0.001	-0.002	0
798	-0.001	-0.002	0
797.5	-0.001	-0.001	0
797	-0.001	-0.002	0
796.5	-0.001	-0.001	0
796	-0.001	-0.001	0
795.5	-0.001	-0.001	0
795	-0.001	-0.001	0
794.5	-0.001	-0.002	0
794	-0.001	-0.002	0
793.5	-0.001	-0.002	0
793	-0.001	-0.002	0
792.5	-0.001	-0.002	0
792	-0.001	-0.002	0
791.5	-0.001	-0.001	0
791	-0.001	-0.002	0
790.5	-0.001	-0.001	0
790	-0.001	-0.001	0
789.5	-0.001	-0.002	0
789	-0.001	-0.001	0
788.5	-0.001	-0.001	0
788	-0.001	-0.001	0
787.5	-0.001	-0.001	0
787	-0.001	-0.001	0
786.5	-0.001	-0.002	0
786	-0.001	-0.002	0
785.5	-0.001	-0.002	0
785	-0.001	-0.002	0
784.5	-0.001	-0.002	-0.001
784	-0.001	-0.001	0
783.5	-0.001	-0.001	0
783	-0.001	-0.002	-0.001
782.5	-0.001	-0.001	0
782	-0.001	-0.001	0
781.5	-0.001	-0.002	-0.001
781	-0.001	-0.001	-0.001
780.5	-0.001	-0.001	-0.001
780	-0.001	-0.002	-0.001
779.5	-0.001	-0.002	-0.001
779	-0.001	-0.001	0
778.5	-0.001	-0.002	-0.001
778	-0.001	-0.002	0
777.5	-0.001	-0.001	0
777	-0.001	-0.001	0
776.5	-0.001	-0.001	0
776	-0.001	-0.001	-0.001
775.5	-0.001	-0.001	-0.001
775	-0.001	-0.001	-0.001
774.5	-0.001	-0.002	-0.001
774	-0.001	-0.002	-0.001
773.5	-0.001	-0.001	-0.001
773	-0.001	-0.001	-0.001
772.5	-0.001	-0.001	-0.001
772	-0.001	-0.001	-0.001
771.5	-0.001	-0.001	-0.001
771	-0.001	-0.001	-0.001
770.5	-0.001	-0.002	-0.001
770	-0.001	-0.002	-0.001
769.5	-0.001	-0.002	-0.001
769	-0.001	-0.002	-0.001
768.5	-0.001	-0.001	-0.001
768	-0.001	-0.002	-0.001
767.5	-0.001	-0.001	-0.001
767	-0.001	-0.001	-0.001
766.5	-0.001	-0.001	-0.001
766	-0.001	-0.002	-0.001
765.5	-0.001	-0.002	-0.001
765	-0.001	-0.001	-0.001
764.5	-0.001	-0.002	-0.001
764	-0.001	-0.002	-0.001
763.5	-0.001	-0.001	-0.001
763	-0.001	-0.002	-0.001
762.5	-0.001	-0.001	-0.001
762	-0.001	-0.002	-0.001
761.5	-0.001	-0.001	-0.001
761	-0.001	-0.002	-0.001
760.5	-0.001	-0.001	-0.001
760	-0.001	-0.001	-0.001
759.5	-0.001	-0.001	-0.001
759	-0.001	-0.002	-0.001
758.5	-0.001	-0.001	-0.001
758	-0.001	-0.001	-0.001
757.5	-0.001	-0.002	-0.001
757	-0.001	-0.001	-0.001
756.5	-0.001	-0.001	-0.001
756	-0.001	-0.002	-0.001
755.5	-0.001	-0.002	-0.001
755	-0.001	-0.002	-0.001
754.5	-0.001	-0.001	-0.001
754	-0.001	-0.002	-0.001
753.5	-0.001	-0.002	-0.001
753	-0.001	-0.001	-0.001
752.5	-0.001	-0.002	-0.001
752	-0.001	-0.002	-0.001
751.5	-0.001	-0.002	-0.001
751	-0.001	-0.002	-0.001
750.5	-0.001	-0.002	-0.001
750	-0.001	-0.001	-0.001
749.5	-0.001	-0.002	-0.001
749	-0.001	-0.002	-0.001
748.5	-0.001	-0.002	-0.001
748	-0.001	-0.002	-0.001
747.5	-0.001	-0.002	-0.001
747	-0.001	-0.002	-0.001
746.5	-0.001	-0.002	-0.001
746	-0.001	-0.002	-0.001
745.5	-0.001	-0.002	-0.001
745	-0.001	-0.002	-0.001
744.5	-0.001	-0.002	-0.001
744	-0.001	-0.002	-0.001
743.5	-0.001	-0.002	-0.001
743	-0.001	-0.002	-0.001
742.5	-0.001	-0.002	-0.001
742	-0.001	-0.002	-0.001
741.5	-0.001	-0.002	-0.001
741	-0.001	-0.002	-0.001
740.5	-0.001	-0.002	-0.001
740	-0.001	-0.002	-0.001
739.5	-0.001	-0.002	-0.001
739	-0.001	-0.002	-0.001
738.5	-0.001	-0.002	-0.001
738	-0.001	-0.002	-0.001
737.5	-0.001	-0.002	-0.001
737	-0.001	-0.002	-0.001
736.5	-0.001	-0.002	-0.001
736	-0.001	-0.002	-0.001
735.5	-0.001	-0.002	-0.001
735	-0.001	-0.002	-0.001
734.5	-0.001	-0.002	-0.001
734	-0.001	-0.002	-0.001
733.5	-0.001	-0.002	-0.001
733	-0.001	-0.002	-0.001
732.5	-0.001	-0.002	-0.001
732	-0.001	-0.002	-0.001
731.5	-0.001	-0.002	-0.001
731	-0.001	-0.002	-0.001
730.5	-0.001	-0.002	-0.001
730	-0.001	-0.002	-0.001
729.5	-0.001	-0.002	-0.002
729	-0.001	-0.002	-0.002
728.5	-0.001	-0.002	-0.002
728	-0.001	-0.002	-0.002
727.5	-0.001	-0.002	-0.002
727	-0.001	-0.002	-0.002
726.5	-0.001	-0.002	-0.001
726	-0.001	-0.002	-0.001
725.5	-0.001	-0.002	-0.002
725	-0.001	-0.002	-0.002
724.5	-0.001	-0.002	-0.002
724	-0.001	-0.002	-0.002
723.5	-0.001	-0.002	-0.002
723	-0.001	-0.002	-0.002
722.5	-0.001	-0.002	-0.002
722	-0.001	-0.002	-0.002
721.5	-0.001	-0.002	-0.002
721	-0.001	-0.002	-0.002
720.5	-0.001	-0.002	-0.002
720	-0.001	-0.002	-0.002
719.5	-0.001	-0.002	-0.002
719	-0.001	-0.002	-0.002
718.5	-0.001	-0.002	-0.002
718	-0.001	-0.002	-0.002
717.5	-0.001	-0.002	-0.002
717	-0.001	-0.002	-0.002
716.5	-0.001	-0.002	-0.002
716	-0.001	-0.002	-0.002
715.5	-0.001	-0.002	-0.002
715	-0.001	-0.002	-0.002
714.5	-0.001	-0.002	-0.002
714	-0.001	-0.002	-0.002
713.5	-0.001	-0.002	-0.002
713	-0.001	-0.002	-0.002
712.5	-0.001	-0.002	-0.002
712	-0.001	-0.002	-0.002
711.5	-0.001	-0.002	-0.002
711	-0.001	-0.002	-0.002
710.5	-0.001	-0.002	-0.002
710	-0.001	-0.002	-0.002
709.5	-0.001	-0.002	-0.002
709	-0.001	-0.002	-0.002
708.5	-0.001	-0.002	-0.002
708	-0.001	-0.002	-0.002
707.5	-0.001	-0.002	-0.002
707	-0.001	-0.002	-0.002
706.5	-0.001	-0.002	-0.002
706	-0.001	-0.002	-0.002
705.5	-0.001	-0.002	-0.002
705	-0.001	-0.002	-0.002
704.5	-0.001	-0.002	-0.002
704	-0.001	-0.002	-0.002
703.5	-0.001	-0.002	-0.002
703	-0.001	-0.002	-0.002
702.5	-0.001	-0.002	-0.002
702	-0.001	-0.002	-0.002
701.5	-0.001	-0.002	-0.002
701	-0.001	-0.002	-0.002
700.5	-0.001	-0.002	-0.002
700	-0.001	-0.002	-0.002
699.5	-0.001	-0.002	-0.002
699	-0.001	-0.002	-0.002
698.5	-0.001	-0.002	-0.002
698	-0.001	-0.002	-0.002
697.5	-0.001	-0.002	-0.002
697	-0.001	-0.002	-0.002
696.5	-0.001	-0.002	-0.002
696	-0.001	-0.002	-0.002
695.5	-0.001	-0.002	-0.002
695	-0.001	-0.002	-0.002
694.5	-0.001	-0.002	-0.002
694	-0.001	-0.002	-0.002
693.5	-0.001	-0.002	-0.002
693	-0.001	-0.002	-0.002
692.5	-0.001	-0.002	-0.002
692	-0.001	-0.002	-0.002
691.5	-0.001	-0.002	-0.002
691	-0.001	-0.002	-0.002
690.5	-0.001	-0.002	-0.002
690	-0.001	-0.002	-0.002
689.5	-0.001	-0.002	-0.002
689	-0.001	-0.002	-0.002
688.5	-0.001	-0.002	-0.002
688	-0.001	-0.002	-0.002
687.5	-0.001	-0.002	-0.002
687	-0.001	-0.002	-0.002
686.5	-0.001	-0.002	-0.002
686	-0.001	-0.002	-0.002
685.5	-0.001	-0.002	-0.002
685	-0.001	-0.002	-0.002
684.5	-0.001	-0.002	-0.002
684	-0.001	-0.002	-0.002
683.5	-0.001	-0.002	-0.002
683	-0.001	-0.002	-0.002
682.5	-0.001	-0.002	-0.002
682	-0.001	-0.002	-0.002
681.5	-0.001	-0.002	-0.002
681	-0.001	-0.002	-0.002
680.5	-0.001	-0.002	-0.002
680	-0.001	-0.002	-0.002
679.5	-0.001	-0.002	-0.002
679	-0.001	-0.002	-0.002
678.5	-0.001	-0.002	-0.002
678	-0.001	-0.002	-0.002
677.5	-0.001	-0.002	-0.002
677	-0.001	-0.002	-0.002
676.5	-0.001	-0.002	-0.002
676	-0.001	-0.002	-0.002
675.5	-0.001	-0.002	-0.002
675	-0.001	-0.002	-0.002
674.5	-0.001	-0.002	-0.002
674	-0.001	-0.002	-0.002
673.5	-0.001	-0.002	-0.002
673	-0.001	-0.002	-0.002
672.5	-0.001	-0.002	-0.002
672	-0.001	-0.002	-0.002
671.5	-0.001	-0.002	-0.002
671	-0.001	-0.002	-0.002
670.5	-0.001	-0.002	-0.002
670	-0.001	-0.002	-0.002
669.5	-0.001	-0.002	-0.002
669	-0.001	-0.002	-0.002
668.5	-0.001	-0.002	-0.002
668	-0.001	-0.002	-0.002
667.5	-0.001	-0.002	-0.002
667	-0.001	-0.002	-0.002
666.5	-0.001	-0.002	-0.002
666	-0.001	-0.002	-0.002
665.5	-0.001	-0.002	-0.002
665	-0.001	-0.002	-0.002
664.5	-0.001	-0.002	-0.002
664	-0.001	-0.002	-0.002
663.5	-0.001	-0.002	-0.002
663	-0.001	-0.002	-0.002
662.5	-0.001	-0.002	-0.002
662	-0.001	-0.002	-0.002
661.5	-0.001	-0.002	-0.002
661	-0.001	-0.002	-0.002
660.5	-0.001	-0.002	-0.002
660	-0.001	-0.002	-0.002
659.5	-0.001	-0.002	-0.002
659	-0.001	-0.002	-0.002
658.5	-0.001	-0.002	-0.002
658	-0.001	-0.002	-0.002
657.5	-0.001	-0.002	-0.002
657	-0.001	-0.002	-0.002
656.5	-0.001	-0.002	-0.002
656	-0.001	-0.002	-0.003
655.5	-0.001	-0.002	-0.003
655	-0.001	-0.002	-0.002
654.5	-0.001	-0.002	-0.003
654	-0.001	-0.002	-0.002
653.5	-0.001	-0.002	-0.003
653	-0.001	-0.002	-0.003
652.5	-0.001	-0.002	-0.002
652	-0.001	-0.002	-0.003
651.5	-0.001	-0.002	-0.003
651	-0.001	-0.002	-0.003
650.5	-0.001	-0.002	-0.002
650	-0.001	-0.002	-0.003
649.5	-0.001	-0.002	-0.003
649	-0.001	-0.002	-0.003
648.5	-0.001	-0.002	-0.003
648	-0.002	-0.002	-0.003
647.5	-0.001	-0.002	-0.003
647	-0.001	-0.002	-0.003
646.5	-0.001	-0.002	-0.003
646	-0.001	-0.002	-0.003
645.5	-0.001	-0.002	-0.003
645	-0.001	-0.002	-0.003
644.5	-0.001	-0.002	-0.003
644	-0.002	-0.002	-0.003
643.5	-0.002	-0.002	-0.003
643	-0.002	-0.002	-0.003
642.5	-0.002	-0.002	-0.003
642	-0.002	-0.002	-0.003
641.5	-0.002	-0.002	-0.003
641	-0.002	-0.002	-0.003
640.5	-0.002	-0.002	-0.003
640	-0.002	-0.002	-0.003
639.5	-0.002	-0.002	-0.003
639	-0.002	-0.002	-0.003
638.5	-0.002	-0.002	-0.003
638	-0.002	-0.002	-0.003
637.5	-0.002	-0.002	-0.003
637	-0.002	-0.002	-0.003
636.5	-0.002	-0.002	-0.003
636	-0.002	-0.002	-0.003
635.5	-0.002	-0.002	-0.003
635	-0.002	-0.002	-0.003
634.5	-0.001	-0.002	-0.003
634	-0.001	-0.002	-0.003
633.5	-0.001	-0.002	-0.003
633	-0.001	-0.002	-0.002
632.5	-0.001	-0.002	-0.003
632	-0.001	-0.002	-0.003
631.5	-0.001	-0.002	-0.003
631	-0.001	-0.002	-0.003
630.5	-0.001	-0.002	-0.003
630	-0.001	-0.002	-0.003
629.5	-0.001	-0.002	-0.003
629	-0.001	-0.002	-0.003
628.5	-0.001	-0.002	-0.003
628	-0.001	-0.002	-0.003
627.5	-0.001	-0.002	-0.003
627	-0.001	-0.002	-0.003
626.5	-0.001	-0.002	-0.003
626	-0.001	-0.002	-0.003
625.5	-0.001	-0.002	-0.003
625	-0.001	-0.002	-0.003
624.5	-0.001	-0.002	-0.003
624	-0.001	-0.002	-0.003
623.5	-0.001	-0.002	-0.003
623	-0.001	-0.002	-0.003
622.5	-0.001	-0.002	-0.003
622	-0.001	-0.002	-0.003
621.5	-0.001	-0.002	-0.003
621	-0.001	-0.002	-0.003
620.5	-0.001	-0.002	-0.003
620	-0.001	-0.002	-0.003
619.5	-0.001	-0.002	-0.003
619	-0.001	-0.002	-0.003
618.5	-0.001	-0.002	-0.003
618	-0.001	-0.002	-0.003
617.5	-0.001	-0.002	-0.003
617	-0.001	-0.002	-0.003
616.5	-0.001	-0.002	-0.003
616	-0.001	-0.002	-0.003
615.5	-0.001	-0.002	-0.003
615	-0.001	-0.002	-0.003
614.5	-0.001	-0.002	-0.003
614	-0.001	-0.002	-0.003
613.5	-0.001	-0.002	-0.003
613	-0.001	-0.002	-0.003
612.5	-0.001	-0.002	-0.003
612	-0.001	-0.002	-0.003
611.5	-0.001	-0.002	-0.003
611	-0.001	-0.002	-0.003
610.5	-0.001	-0.002	-0.003
610	-0.001	-0.002	-0.003
609.5	-0.001	-0.002	-0.003
609	-0.001	-0.002	-0.003
608.5	-0.001	-0.002	-0.003
608	-0.001	-0.002	-0.003
607.5	-0.001	-0.002	-0.003
607	-0.001	-0.002	-0.003
606.5	-0.001	-0.002	-0.003
606	-0.001	-0.002	-0.003
605.5	-0.001	-0.002	-0.003
605	-0.001	-0.002	-0.003
604.5	-0.001	-0.002	-0.003
604	-0.001	-0.002	-0.003
603.5	-0.001	-0.002	-0.003
603	-0.001	-0.002	-0.003
602.5	-0.001	-0.002	-0.003
602	-0.001	-0.002	-0.003
601.5	-0.001	-0.002	-0.003
601	-0.001	-0.002	-0.003
600.5	-0.001	-0.002	-0.003
600	-0.001	-0.002	-0.003
599.5	-0.001	-0.002	-0.003
599	-0.001	-0.002	-0.003
598.5	-0.001	-0.002	-0.003
598	-0.001	-0.002	-0.003
597.5	-0.001	-0.002	-0.003
597	-0.001	-0.002	-0.003
596.5	-0.001	-0.002	-0.003
596	-0.001	-0.002	-0.003
595.5	-0.001	-0.002	-0.003
595	-0.001	-0.002	-0.003
594.5	-0.001	-0.002	-0.003
594	-0.001	-0.002	-0.003
593.5	-0.001	-0.002	-0.003
593	-0.001	-0.002	-0.003
592.5	-0.001	-0.002	-0.003
592	-0.001	-0.002	-0.003
591.5	-0.001	-0.002	-0.003
591	-0.001	-0.002	-0.003
590.5	-0.001	-0.002	-0.003
590	-0.001	-0.002	-0.003
589.5	-0.001	-0.002	-0.003
589	-0.001	-0.002	-0.003
588.5	-0.001	-0.002	-0.003
588	-0.001	-0.002	-0.003
587.5	-0.001	-0.002	-0.003
587	-0.001	-0.002	-0.003
586.5	-0.001	-0.002	-0.003
586	-0.001	-0.002	-0.003
585.5	-0.001	-0.002	-0.003
585	-0.001	-0.002	-0.003
584.5	-0.001	-0.002	-0.003
584	-0.001	-0.002	-0.003
583.5	-0.001	-0.002	-0.003
583	-0.001	-0.002	-0.003
582.5	-0.001	-0.002	-0.003
582	-0.001	-0.002	-0.003
581.5	-0.001	-0.002	-0.003
581	-0.001	-0.002	-0.003
580.5	-0.001	-0.002	-0.003
580	-0.001	-0.002	-0.003
579.5	-0.001	-0.002	-0.003
579	-0.001	-0.002	-0.003
578.5	-0.001	-0.002	-0.003
578	-0.001	-0.002	-0.003
577.5	-0.001	-0.002	-0.003
577	-0.001	-0.002	-0.003
576.5	-0.001	-0.002	-0.003
576	-0.001	-0.002	-0.003
575.5	-0.001	-0.002	-0.003
575	-0.001	-0.002	-0.003
574.5	-0.001	-0.002	-0.003
574	-0.001	-0.002	-0.003
573.5	-0.001	-0.002	-0.003
573	-0.001	-0.002	-0.003
572.5	-0.001	-0.002	-0.003
572	-0.001	-0.002	-0.003
571.5	-0.001	-0.002	-0.003
571	-0.001	-0.002	-0.003
570.5	-0.001	-0.002	-0.003
570	-0.001	-0.002	-0.003
569.5	-0.001	-0.002	-0.003
569	-0.001	-0.002	-0.003
568.5	-0.001	-0.002	-0.003
568	-0.001	-0.002	-0.003
567.5	-0.001	-0.002	-0.003
567	-0.001	-0.002	-0.003
566.5	-0.001	-0.002	-0.003
566	-0.001	-0.002	-0.003
565.5	-0.001	-0.002	-0.003
565	-0.001	-0.002	-0.003
564.5	-0.001	-0.002	-0.003
564	-0.001	-0.002	-0.003
563.5	-0.001	-0.002	-0.003
563	-0.001	-0.002	-0.003
562.5	-0.001	-0.002	-0.003
562	-0.001	-0.002	-0.003
561.5	-0.001	-0.002	-0.003
561	-0.001	-0.002	-0.003
560.5	-0.001	-0.002	-0.003
560	-0.001	-0.002	-0.003
559.5	-0.001	-0.002	-0.003
559	-0.001	-0.002	-0.003
558.5	-0.001	-0.002	-0.003
558	-0.001	-0.002	-0.003
557.5	-0.001	-0.001	-0.002
557	-0.001	-0.001	-0.002
556.5	-0.001	-0.001	-0.002
556	-0.001	-0.001	-0.002
555.5	-0.001	-0.001	-0.002
555	-0.001	-0.001	-0.002
554.5	-0.001	-0.001	-0.002
554	-0.001	-0.001	-0.002
553.5	-0.001	-0.001	-0.002
553	-0.001	-0.001	-0.002
552.5	-0.001	-0.001	-0.002
552	-0.001	-0.001	-0.002
551.5	-0.001	-0.001	-0.002
551	-0.001	-0.001	-0.002
550.5	-0.001	-0.001	-0.002
550	-0.001	-0.001	-0.002
549.5	-0.001	-0.001	-0.002
549	-0.001	-0.001	-0.002
548.5	-0.001	-0.001	-0.002
548	-0.001	-0.001	-0.002
547.5	-0.001	-0.001	-0.002
547	-0.001	-0.001	-0.002
546.5	-0.001	-0.001	-0.002
546	-0.001	-0.001	-0.003
545.5	-0.001	-0.001	-0.003
545	-0.001	-0.001	-0.003
544.5	-0.001	-0.002	-0.003
544	-0.001	-0.002	-0.003
543.5	-0.001	-0.002	-0.003
543	-0.001	-0.002	-0.003
542.5	-0.001	-0.002	-0.003
542	-0.001	-0.002	-0.003
541.5	-0.001	-0.002	-0.003
541	-0.001	-0.002	-0.003
540.5	-0.001	-0.002	-0.003
540	-0.001	-0.002	-0.003
539.5	-0.001	-0.002	-0.003
539	-0.001	-0.002	-0.003
538.5	-0.001	-0.002	-0.003
538	-0.001	-0.002	-0.003
537.5	-0.001	-0.002	-0.003
537	-0.001	-0.002	-0.003
536.5	-0.001	-0.002	-0.003
536	-0.001	-0.002	-0.003
535.5	-0.001	-0.002	-0.003
535	-0.001	-0.002	-0.003
534.5	-0.001	-0.002	-0.003
534	-0.001	-0.002	-0.003
533.5	-0.001	-0.002	-0.003
533	-0.001	-0.002	-0.003
532.5	-0.001	-0.002	-0.003
532	-0.001	-0.001	-0.003
531.5	-0.001	-0.001	-0.003
531	-0.001	-0.002	-0.003
530.5	-0.001	-0.001	-0.003
530	-0.001	-0.001	-0.003
529.5	-0.001	-0.002	-0.003
529	-0.001	-0.001	-0.003
528.5	-0.001	-0.001	-0.003
528	-0.001	-0.001	-0.003
527.5	-0.001	-0.001	-0.003
527	-0.001	-0.001	-0.003
526.5	-0.001	-0.001	-0.003
526	-0.001	-0.001	-0.003
525.5	-0.001	-0.001	-0.003
525	-0.001	-0.001	-0.003
524.5	-0.001	-0.001	-0.003
524	-0.001	-0.001	-0.003
523.5	-0.001	-0.001	-0.003
523	-0.001	-0.001	-0.003
522.5	-0.001	-0.001	-0.003
522	-0.001	-0.001	-0.003
521.5	-0.001	-0.001	-0.003
521	-0.001	-0.001	-0.003
520.5	-0.001	-0.001	-0.003
520	-0.001	-0.001	-0.003
519.5	-0.001	-0.001	-0.003
519	-0.001	-0.001	-0.003
518.5	-0.001	-0.001	-0.003
518	-0.001	-0.001	-0.003
517.5	-0.001	-0.001	-0.003
517	-0.001	-0.001	-0.003
516.5	-0.001	-0.001	-0.003
516	-0.001	-0.001	-0.003
515.5	-0.001	-0.001	-0.003
515	0	-0.001	-0.003
514.5	0	-0.001	-0.003
514	0	-0.001	-0.003
513.5	0	-0.001	-0.003
513	0	-0.001	-0.003
512.5	-0.001	-0.001	-0.003
512	-0.001	-0.001	-0.003
511.5	0	-0.001	-0.003
511	0	-0.001	-0.003
510.5	0	-0.001	-0.003
510	0	-0.001	-0.003
509.5	0	-0.001	-0.003
509	-0.001	-0.001	-0.003
508.5	0	-0.001	-0.003
508	0	-0.001	-0.003
507.5	0	-0.001	-0.003
507	0	-0.001	-0.003
506.5	0	-0.001	-0.003
506	0	-0.001	-0.003
505.5	0	-0.001	-0.003
505	0	-0.001	-0.003
504.5	0	-0.001	-0.003
504	0	-0.001	-0.003
503.5	0	-0.001	-0.003
503	0	-0.001	-0.003
502.5	0	-0.001	-0.003
502	0	-0.001	-0.003
501.5	0	-0.001	-0.003
501	0	-0.001	-0.003
500.5	0	-0.001	-0.003
500	0	-0.001	-0.003
499.5	0	-0.001	-0.003
499	0	-0.001	-0.003
498.5	0	-0.001	-0.003
498	0	-0.001	-0.003
497.5	0	-0.001	-0.003
497	0	-0.001	-0.003
496.5	0	-0.001	-0.003
496	0	-0.001	-0.003
495.5	0	-0.001	-0.003
495	-0.001	-0.001	-0.003
494.5	0	-0.001	-0.003
494	0	-0.001	-0.003
493.5	0	-0.001	-0.003
493	0	-0.001	-0.003
492.5	0	-0.001	-0.003
492	0	-0.001	-0.003
491.5	0	-0.001	-0.003
491	0	-0.001	-0.003
490.5	0	-0.001	-0.003
490	0	-0.001	-0.003
489.5	0	-0.001	-0.003
489	0	-0.001	-0.003
488.5	0	-0.001	-0.003
488	0	-0.001	-0.003
487.5	0	-0.001	-0.003
487	0	-0.001	-0.003
486.5	0	-0.001	-0.003
486	0	-0.001	-0.003
485.5	0	-0.001	-0.003
485	0	-0.001	-0.003
484.5	0	-0.001	-0.003
484	0	-0.001	-0.003
483.5	0	-0.001	-0.003
483	0	-0.001	-0.003
482.5	0	-0.001	-0.003
482	0	-0.001	-0.003
481.5	0	-0.001	-0.003
481	0	-0.001	-0.003
480.5	0	-0.001	-0.003
480	0	-0.001	-0.003
479.5	0	-0.001	-0.003
479	0	-0.001	-0.003
478.5	0	-0.001	-0.003
478	0	-0.001	-0.003
477.5	0	-0.001	-0.003
477	0	-0.001	-0.003
476.5	0	-0.001	-0.003
476	0	-0.001	-0.003
475.5	0	-0.001	-0.003
475	0	-0.001	-0.002
474.5	0	-0.001	-0.003
474	0	-0.001	-0.003
473.5	0	-0.001	-0.002
473	0	-0.001	-0.003
472.5	0	-0.001	-0.002
472	0	-0.001	-0.002
471.5	0	-0.001	-0.003
471	0	-0.001	-0.002
470.5	0	-0.001	-0.002
470	0	-0.001	-0.002
469.5	0	-0.001	-0.003
469	0	-0.001	-0.003
468.5	0	-0.001	-0.003
468	0	-0.001	-0.002
467.5	0	-0.001	-0.002
467	0	-0.001	-0.002
466.5	0	-0.001	-0.002
466	0	-0.001	-0.003
465.5	0	-0.001	-0.003
465	0	-0.001	-0.003
464.5	0	-0.001	-0.002
464	0	-0.001	-0.003
463.5	0	-0.001	-0.002
463	0	-0.001	-0.002
462.5	0	-0.001	-0.003
462	0	-0.001	-0.002
461.5	0	-0.001	-0.003
461	0	-0.001	-0.002
460.5	0	-0.001	-0.003
460	0	-0.001	-0.003
459.5	0	-0.001	-0.003
459	0	-0.001	-0.002
458.5	0	-0.001	-0.003
458	0	-0.001	-0.003
457.5	0	-0.001	-0.003
457	0	-0.001	-0.002
456.5	0	-0.001	-0.003
456	0	-0.001	-0.003
455.5	0	-0.001	-0.003
455	0	-0.001	-0.003
454.5	0	-0.001	-0.002
454	0	-0.001	-0.003
453.5	0	-0.001	-0.003
453	0	-0.001	-0.002
452.5	0	-0.001	-0.003
452	0	-0.001	-0.003
451.5	0	-0.001	-0.002
451	0	-0.001	-0.003
450.5	0	-0.001	-0.003
450	0	-0.001	-0.002
449.5	0	-0.001	-0.002
449	0	-0.001	-0.002
448.5	0	-0.001	-0.002
448	0	-0.001	-0.002
447.5	0	-0.001	-0.002
447	0	-0.001	-0.002
446.5	0	-0.001	-0.002
446	0	-0.001	-0.002
445.5	0	-0.001	-0.002
445	0	-0.001	-0.002
444.5	0	-0.001	-0.002
444	0	-0.001	-0.002
443.5	0	-0.001	-0.002
443	0	-0.001	-0.002
442.5	0	-0.001	-0.002
442	0	0	-0.002
441.5	0	0	-0.002
441	0	0	-0.002
440.5	0	0	-0.002
440	0	0	-0.002
439.5	0	0	-0.002
439	0	0	-0.002
438.5	0	0	-0.002
438	0	0	-0.002
437.5	0	0	-0.002
437	0	0	-0.001
436.5	0	0	-0.001
436	0	0	-0.001
435.5	0	0	-0.001
435	0	0	-0.001
434.5	0	0	-0.001
434	0	0.001	-0.001
433.5	0	0.001	-0.001
433	0	0.001	-0.001
432.5	0	0.001	-0.001
432	0	0.001	-0.001
431.5	0	0.001	-0.001
431	0	0.001	-0.001
430.5	0	0.001	0
430	0	0.001	0
429.5	0	0.001	0
429	0	0.002	0
428.5	0	0.002	0
428	0	0.002	0
427.5	0.001	0.002	0
427	0	0.002	0
426.5	0.001	0.002	0.001
426	0.001	0.002	0.001
425.5	0.001	0.002	0.001
425	0	0.003	0.001
424.5	0	0.003	0.001
424	0.001	0.003	0.001
423.5	0.001	0.003	0.001
423	0.001	0.003	0.001
422.5	0.001	0.003	0.001
422	0.001	0.003	0.001
421.5	0.001	0.003	0.002
421	0.001	0.003	0.001
420.5	0.001	0.004	0.002
420	0.001	0.004	0.001
419.5	0.001	0.004	0.001
419	0.001	0.004	0.001
418.5	0.001	0.003	0.001
418	0.001	0.003	0.001
417.5	0.001	0.003	0.001
417	0.001	0.003	0.001
416.5	0.001	0.003	0.001
416	0.001	0.002	0
415.5	0.001	0.002	0
415	0.001	0.002	0
414.5	0.001	0.002	0
414	0.001	0.001	-0.001
413.5	0.001	0.001	-0.001
413	0.001	0.001	-0.001
412.5	0.001	0.001	-0.002
412	0.001	0	-0.002
411.5	0.001	0	-0.002
411	0.001	0	-0.002
410.5	0.001	-0.001	-0.003
410	0.001	-0.001	-0.003
409.5	0.001	-0.001	-0.003
409	0.001	-0.001	-0.003
408.5	0.001	-0.001	-0.003
408	0.001	-0.001	-0.003
407.5	0.001	-0.001	-0.004
407	0.001	-0.001	-0.004
406.5	0.001	-0.001	-0.004
406	0.001	-0.001	-0.004
405.5	0.001	-0.002	-0.004
405	0.001	-0.001	-0.004
404.5	0.001	-0.002	-0.004
404	0.001	-0.002	-0.004
403.5	0.001	-0.001	-0.004
403	0.001	-0.001	-0.004
402.5	0.001	-0.002	-0.004
402	0.001	-0.002	-0.004
401.5	0.001	-0.001	-0.003
401	0.001	-0.001	-0.003
400.5	0.001	-0.001	-0.003
400	0.001	-0.001	-0.003
399.5	0.001	-0.001	-0.003
399	0.001	-0.001	-0.003
398.5	0.001	-0.001	-0.003
398	0.001	-0.001	-0.003
397.5	0.001	-0.001	-0.003
397	0.001	-0.001	-0.003
396.5	0.001	-0.001	-0.003
396	0.001	-0.001	-0.003
395.5	0.001	-0.001	-0.003
395	0.001	-0.001	-0.003
394.5	0.001	-0.001	-0.003
394	0.001	-0.001	-0.003
393.5	0.001	0	-0.002
393	0.001	0	-0.003
392.5	0.001	0	-0.002
392	0.001	0	-0.003
391.5	0.001	0	-0.003
391	0.001	0	-0.002
390.5	0.001	0	-0.003
390	0.001	0	-0.002
389.5	0.001	0	-0.002
389	0.001	0	-0.002
388.5	0.001	0	-0.002
388	0.001	0	-0.002
387.5	0.001	0	-0.002
387	0.001	0	-0.002
386.5	0.001	0	-0.002
386	0.001	0	-0.002
385.5	0.001	0	-0.002
385	0.001	0	-0.002
384.5	0.001	0	-0.002
384	0.001	0	-0.002
383.5	0.001	0	-0.002
383	0.001	0	-0.002
382.5	0.001	0	-0.002
382	0.001	0	-0.002
381.5	0.001	0.001	-0.002
381	0.001	0	-0.002
380.5	0.001	0	-0.002
380	0.001	0	-0.002
379.5	0.001	0.001	-0.002
379	0.001	0.001	-0.001
378.5	0.001	0.001	-0.002
378	0.001	0.001	-0.001
377.5	0.001	0.001	-0.001
377	0.001	0.001	-0.001
376.5	0.001	0.001	-0.002
376	0.001	0.001	-0.001
375.5	0.001	0	-0.001
375	0.001	0.001	-0.001
374.5	0.001	0.001	-0.001
374	0.001	0.001	-0.002
373.5	0.001	0.001	-0.002
373	0.001	0.001	-0.001
372.5	0.001	0.001	-0.001
372	0.001	0.001	-0.001
371.5	0.001	0.001	-0.001
371	0.001	0.001	-0.001
370.5	0.001	0.001	-0.001
370	0.001	0.001	-0.001
369.5	0.001	0.002	-0.001
369	0.001	0.002	-0.001
368.5	0.001	0.002	-0.001
368	0.001	0.001	-0.001
367.5	0.001	0.001	-0.001
367	0.001	0.001	-0.001
366.5	0.001	0.002	-0.001
366	0.001	0.002	0
365.5	0.001	0.002	-0.001
365	0.001	0.002	-0.001
364.5	0.001	0.002	-0.001
364	0.001	0.002	-0.001
363.5	0.001	0.003	-0.001
363	0.001	0.003	-0.001
362.5	0.001	0.003	-0.001
362	0	0.002	0
361.5	0.001	0.003	-0.001
361	0.001	0.003	0
360.5	0	0.003	-0.001
360	0	0.004	0
359.5	0	0.004	-0.001
359	0.001	0.004	0
358.5	0.001	0.004	-0.001
358	0.001	0.004	0
357.5	0.001	0.004	0
357	0.001	0.004	0
356.5	0.001	0.005	0.001
356	0.001	0.005	0
355.5	0.001	0.005	0
355	0.001	0.005	0.001
354.5	0.001	0.005	0.001
354	0.001	0.006	0.001
353.5	0.001	0.006	0.001
353	0.001	0.007	0.001
352.5	0.001	0.007	0.001
352	0.001	0.007	0.001
351.5	0.001	0.007	0.002
351	0.001	0.008	0.002
350.5	0	0.008	0.002
350	0.001	0.009	0.002
