# Supplementary material for: MmcA is an electron conduit that facilitates both intracellular and extracellular electron transport in Methanosarcina acetivorans
Source: Nat Commun. 2024 Apr 17;15:3300. doi: 10.1038/s41467-024-47564-2 (PMC11024163; doi:10.1038/s41467-024-47564-2)
Supplement: Supplementary file 4 — Source data [file 41467_2024_47564_MOESM4_ESM.zip › Supplementary Figure 9.xlsx]

## Sheet: Sheet1
Source data_Supplementary figure 9_data points from 380 to 600 nm were used in the figure
WL/nm	Tris buffer (TB)	TB + SD	TB + 2HP	TB + 2HP + SD
800	-0.001	0	0	-0.001
799.5	-0.001	0	0	-0.001
799	0	0	0	-0.001
798.5	-0.001	0	0	-0.001
798	-0.001	0	0	-0.001
797.5	0	0	0	-0.001
797	-0.001	0	0	-0.001
796.5	-0.001	0	0	-0.001
796	0	0	0	-0.001
795.5	-0.001	0	0	-0.001
795	0	0	0	-0.001
794.5	-0.001	0	0	-0.001
794	-0.001	0	0	-0.001
793.5	0	0	0	-0.001
793	-0.001	0	0	-0.001
792.5	-0.002	0	0	-0.001
792	0	0	0	-0.001
791.5	-0.001	0	0	-0.001
791	-0.001	0	0	-0.001
790.5	0	0	0	-0.001
790	0	0	0	-0.001
789.5	-0.001	0	0	-0.001
789	-0.001	0	0	-0.001
788.5	0	0	0	-0.001
788	-0.001	0	0	-0.001
787.5	-0.001	0	0	-0.001
787	0	0	0	-0.001
786.5	0	0	0	-0.001
786	-0.002	0	0	-0.001
785.5	0	0	0	-0.001
785	0	0	0	-0.001
784.5	-0.001	0	0	-0.001
784	-0.001	0	0	-0.001
783.5	0	0	0	-0.001
783	-0.001	0	0	-0.001
782.5	-0.001	0	0	-0.001
782	-0.001	0	0	-0.001
781.5	0	0	0	-0.001
781	-0.001	0	0	-0.001
780.5	-0.001	0	0	-0.001
780	-0.001	0	0	-0.001
779.5	-0.001	0	0	-0.001
779	0	0	0	-0.001
778.5	-0.001	0	0	-0.001
778	-0.001	0	0	-0.001
777.5	0	0	0	-0.001
777	0	0	0	-0.001
776.5	-0.001	0	0	-0.001
776	0	0	0	-0.001
775.5	-0.001	0	0	-0.001
775	-0.001	0	0	-0.001
774.5	0	0	0	-0.001
774	0	0	0	-0.001
773.5	-0.002	0	0	-0.001
773	0	0	0	-0.001
772.5	0.001	0	0	-0.001
772	-0.002	0	0	-0.001
771.5	-0.001	0	0	-0.001
771	0.001	0	0	-0.001
770.5	-0.002	0	0	-0.001
770	-0.001	0	0	-0.001
769.5	0.001	0	0	-0.001
769	-0.002	0	0	-0.001
768.5	-0.001	0	0	-0.001
768	0	0	0	-0.001
767.5	-0.001	0	0	-0.001
767	-0.001	0	0	-0.001
766.5	0	0	0	-0.001
766	-0.001	0	0	-0.001
765.5	-0.001	0	0	-0.001
765	0	0	0	-0.001
764.5	-0.001	0	0	-0.001
764	-0.001	0	0	-0.001
763.5	0	0	0	-0.001
763	0	0	0	-0.001
762.5	-0.001	0	0	-0.001
762	-0.001	0.001	0	-0.001
761.5	0	0.001	0	-0.001
761	-0.001	0.001	0	-0.001
760.5	-0.001	0.001	0	-0.001
760	-0.001	0	0	-0.001
759.5	0	0.001	0	-0.001
759	0	0.001	0	-0.001
758.5	-0.001	0.001	0	-0.001
758	0	0.001	0	-0.001
757.5	0	0.001	0	-0.001
757	0	0.001	0	-0.001
756.5	0	0.001	0	-0.001
756	-0.001	0.001	0	-0.001
755.5	0	0.001	0	-0.001
755	0	0.001	0	-0.001
754.5	0	0.001	0	-0.001
754	0	0.001	0	-0.001
753.5	0	0.001	0	-0.001
753	0	0.001	0	-0.001
752.5	0	0.001	0	-0.001
752	0	0.001	0	-0.001
751.5	0	0.001	0	-0.001
751	0	0.001	0	-0.001
750.5	0	0.001	0	-0.001
750	0	0.001	0	-0.001
749.5	0	0.001	0	-0.001
749	0	0.001	0	-0.001
748.5	0	0.001	0	-0.001
748	0	0.001	0	-0.001
747.5	0	0.001	0	-0.001
747	-0.001	0.001	0	-0.001
746.5	0	0.001	0	-0.001
746	0	0.001	0	-0.001
745.5	0	0.001	0	-0.001
745	-0.001	0.001	0	-0.001
744.5	0	0.001	0	-0.001
744	0	0.001	0	-0.001
743.5	-0.001	0.001	0	-0.001
743	0	0.001	0	-0.001
742.5	0	0.001	0	-0.001
742	-0.001	0.001	0	-0.001
741.5	0	0.001	0	-0.001
741	0	0.001	0	-0.001
740.5	-0.001	0.001	0	-0.001
740	0	0.001	0	-0.001
739.5	0	0.001	0	-0.001
739	0	0.001	0	-0.001
738.5	0	0.001	0	-0.001
738	0	0.001	0	-0.001
737.5	0	0.001	0	-0.001
737	0	0.001	0	-0.001
736.5	0	0.001	0	-0.001
736	0	0.001	0	-0.001
735.5	0	0.001	0	-0.001
735	0	0.001	0	-0.001
734.5	0	0.001	0	-0.001
734	0	0.001	0	-0.001
733.5	0	0.001	0	-0.001
733	0	0.001	0	-0.001
732.5	0	0.001	0	-0.001
732	0	0.001	0	-0.001
731.5	0	0.001	0	-0.001
731	0	0.001	0	-0.001
730.5	0	0.001	0	-0.001
730	0	0.001	0	-0.001
729.5	0	0.001	0	-0.001
729	0	0.001	0	-0.001
728.5	0	0.001	0	-0.001
728	0	0.001	0	-0.001
727.5	0	0.001	0	-0.001
727	0	0.001	0	-0.001
726.5	0	0.001	0.001	-0.001
726	0	0.001	0	-0.001
725.5	0	0.001	0	-0.001
725	0	0.001	0	-0.001
724.5	0	0.001	0	-0.001
724	0	0.001	0	-0.001
723.5	0	0.001	0.001	-0.001
723	0	0.001	0.001	-0.001
722.5	0	0.001	0.001	-0.001
722	0	0.001	0.001	-0.001
721.5	0	0.001	0.001	-0.001
721	0	0.001	0.001	-0.001
720.5	0	0.001	0.001	-0.001
720	0	0.001	0	-0.001
719.5	0	0.001	0.001	-0.001
719	0	0.001	0.001	-0.001
718.5	0	0.001	0.001	-0.001
718	0	0.001	0.001	-0.001
717.5	0	0.001	0.001	0
717	0	0.001	0.001	-0.001
716.5	0	0.001	0.001	-0.001
716	0	0.001	0.001	-0.001
715.5	0	0.001	0.001	0
715	0	0.002	0.001	0
714.5	0	0.002	0.001	-0.001
714	0	0.001	0.001	-0.001
713.5	0	0.001	0.001	-0.001
713	0	0.001	0.001	-0.001
712.5	0	0.001	0.001	-0.001
712	0	0.001	0.001	-0.001
711.5	0	0.002	0.001	0
711	0	0.001	0.001	0
710.5	0	0.001	0.001	-0.001
710	0	0.001	0.001	-0.001
709.5	0	0.002	0.001	0
709	0	0.001	0.001	-0.001
708.5	0	0.001	0.001	-0.001
708	0	0.002	0.001	-0.001
707.5	0	0.002	0.001	0
707	0	0.002	0.001	0
706.5	0	0.001	0.001	-0.001
706	0	0.001	0.001	-0.001
705.5	0	0.002	0.001	0
705	0	0.002	0.001	0
704.5	0	0.002	0.001	0
704	0	0.002	0.001	0
703.5	0	0.002	0.001	0
703	0	0.002	0.001	-0.001
702.5	0	0.002	0.001	0
702	0	0.001	0.001	-0.001
701.5	0	0.001	0.001	-0.001
701	0	0.001	0.001	0
700.5	0	0.001	0.001	0
700	0	0.002	0.001	0
699.5	0	0.002	0.001	0
699	0	0.002	0.001	0
698.5	0	0.002	0.001	0
698	0	0.002	0.001	0
697.5	0	0.002	0.001	0
697	0	0.002	0.001	0
696.5	0	0.002	0.001	0
696	0	0.002	0.001	0
695.5	0	0.002	0.001	0
695	0	0.002	0.001	0
694.5	0	0.002	0.001	0
694	0	0.002	0.001	0
693.5	0	0.002	0.001	0
693	0	0.002	0.001	0
692.5	0	0.002	0.001	0
692	0	0.002	0.001	0
691.5	0	0.002	0.001	0
691	0	0.002	0.001	0
690.5	0	0.002	0.001	0
690	0	0.002	0.001	0
689.5	0	0.002	0.001	0
689	0	0.002	0.001	0
688.5	0	0.002	0.001	0
688	0	0.002	0.001	0
687.5	0	0.002	0.001	0
687	0	0.002	0.001	0
686.5	0	0.002	0.001	0
686	0	0.002	0.001	0
685.5	0	0.002	0.001	0
685	0	0.002	0.001	0
684.5	0	0.002	0.001	0
684	0	0.002	0.001	0
683.5	0	0.002	0.001	0
683	0	0.002	0.001	0
682.5	0	0.002	0.001	0
682	0	0.002	0.001	0
681.5	0	0.002	0.001	0
681	0	0.002	0.001	0
680.5	0	0.002	0.001	0
680	0	0.002	0.001	0
679.5	0	0.002	0.002	0
679	0	0.002	0.002	0
678.5	0	0.002	0.002	0
678	0	0.002	0.002	0
677.5	0	0.002	0.001	0
677	0	0.002	0.002	0
676.5	0	0.002	0.002	0
676	0	0.002	0.002	0
675.5	0	0.002	0.002	0
675	0	0.002	0.002	0
674.5	0.001	0.002	0.002	0
674	0	0.002	0.002	0
673.5	0	0.002	0.002	0
673	0	0.002	0.002	0
672.5	0	0.002	0.002	0
672	0	0.002	0.002	0
671.5	0.001	0.002	0.002	0
671	0	0.002	0.002	0
670.5	0	0.002	0.002	0
670	0	0.002	0.002	0
669.5	0	0.002	0.002	0
669	0	0.002	0.002	0
668.5	0	0.002	0.002	0
668	0	0.002	0.002	0
667.5	0	0.002	0.002	0
667	0	0.002	0.002	0
666.5	0	0.002	0.002	0
666	0	0.002	0.002	0
665.5	0	0.002	0.002	0
665	0	0.002	0.002	0
664.5	0	0.002	0.002	0
664	0	0.002	0.002	0
663.5	0.001	0.002	0.002	0
663	0	0.002	0.002	0
662.5	0	0.002	0.002	0
662	0.001	0.002	0.002	0
661.5	0.001	0.002	0.002	0
661	0	0.002	0.002	0
660.5	0	0.002	0.002	0
660	0	0.002	0.002	0
659.5	0	0.002	0.002	0
659	0	0.002	0.002	0
658.5	0	0.002	0.002	0
658	0	0.002	0.002	0
657.5	0	0.002	0.002	0
657	0	0.002	0.002	0
656.5	0	0.002	0.002	0
656	0	0.002	0.002	0
655.5	0	0.002	0.002	0
655	0.001	0.002	0.002	0
654.5	0.001	0.002	0.002	0
654	0	0.002	0.002	0
653.5	0	0.002	0.002	0
653	0	0.002	0.002	0
652.5	0	0.002	0.002	0
652	0	0.002	0.002	0
651.5	0.001	0.002	0.002	0
651	0	0.002	0.002	0
650.5	0	0.002	0.002	0
650	0.001	0.002	0.002	0
649.5	0.001	0.002	0.002	0
649	0.001	0.002	0.002	0
648.5	0.001	0.002	0.002	0
648	0.001	0.002	0.002	0
647.5	0.001	0.002	0.002	0
647	0	0.002	0.002	0
646.5	0.001	0.002	0.002	0
646	0.001	0.002	0.002	0
645.5	0.001	0.002	0.002	0
645	0.001	0.002	0.002	0
644.5	0.001	0.002	0.002	0
644	0.001	0.002	0.002	0
643.5	0.001	0.002	0.002	0
643	0.001	0.002	0.002	0
642.5	0.001	0.002	0.002	0
642	0.001	0.002	0.002	0
641.5	0.001	0.002	0.002	0
641	0.001	0.002	0.002	0
640.5	0.001	0.002	0.002	0
640	0.001	0.002	0.002	0
639.5	0.001	0.002	0.002	0.001
639	0.001	0.002	0.003	0.001
638.5	0.001	0.002	0.003	0.001
638	0.001	0.002	0.003	0.001
637.5	0.001	0.002	0.003	0.001
637	0.001	0.002	0.003	0.001
636.5	0.001	0.002	0.003	0.001
636	0.001	0.002	0.003	0.001
635.5	0.001	0.002	0.003	0.001
635	0.001	0.002	0.003	0.001
634.5	0.001	0.002	0.003	0.001
634	0.001	0.002	0.003	0.001
633.5	0.001	0.002	0.003	0.001
633	0.001	0.002	0.003	0.001
632.5	0.001	0.002	0.003	0.001
632	0	0.002	0.003	0.001
631.5	0.001	0.002	0.003	0.001
631	0.001	0.002	0.003	0.001
630.5	0.001	0.002	0.003	0.001
630	0.001	0.002	0.003	0.001
629.5	0.001	0.002	0.003	0.001
629	0.001	0.002	0.003	0.001
628.5	0.001	0.002	0.003	0.001
628	0.001	0.002	0.003	0.001
627.5	0.001	0.002	0.003	0.001
627	0.001	0.002	0.003	0.001
626.5	0.001	0.002	0.003	0.001
626	0.001	0.002	0.003	0.001
625.5	0.001	0.002	0.003	0.001
625	0.001	0.002	0.003	0.001
624.5	0.001	0.002	0.003	0.001
624	0.001	0.002	0.003	0.001
623.5	0.001	0.002	0.003	0.001
623	0.001	0.002	0.003	0.001
622.5	0.001	0.002	0.003	0.001
622	0.001	0.002	0.003	0.001
621.5	0.001	0.002	0.003	0.001
621	0.001	0.002	0.003	0.001
620.5	0.001	0.002	0.004	0.001
620	0.001	0.002	0.003	0.001
619.5	0.001	0.002	0.004	0.002
619	0.001	0.002	0.004	0.002
618.5	0.001	0.002	0.004	0.002
618	0.001	0.002	0.004	0.002
617.5	0.001	0.002	0.004	0.002
617	0.001	0.002	0.004	0.002
616.5	0.001	0.002	0.004	0.002
616	0.001	0.002	0.004	0.002
615.5	0.001	0.002	0.004	0.002
615	0.001	0.002	0.004	0.002
614.5	0.001	0.002	0.004	0.002
614	0.001	0.002	0.004	0.002
613.5	0.001	0.002	0.004	0.002
613	0.001	0.002	0.004	0.002
612.5	0.001	0.002	0.004	0.002
612	0.001	0.002	0.005	0.002
611.5	0.001	0.002	0.005	0.002
611	0.001	0.002	0.005	0.003
610.5	0.001	0.002	0.005	0.003
610	0.001	0.002	0.005	0.003
609.5	0.001	0.002	0.005	0.003
609	0.001	0.002	0.005	0.003
608.5	0.001	0.002	0.005	0.003
608	0.001	0.002	0.005	0.003
607.5	0.001	0.002	0.006	0.003
607	0.001	0.002	0.006	0.003
606.5	0.001	0.002	0.006	0.004
606	0.001	0.002	0.006	0.004
605.5	0.001	0.002	0.006	0.004
605	0.001	0.002	0.006	0.004
604.5	0.001	0.002	0.006	0.004
604	0.001	0.002	0.006	0.004
603.5	0.001	0.002	0.006	0.004
603	0.001	0.002	0.007	0.004
602.5	0.001	0.002	0.007	0.005
602	0.001	0.002	0.007	0.005
601.5	0.001	0.002	0.007	0.005
601	0.001	0.002	0.007	0.005
600.5	0.001	0.002	0.007	0.005
600	0.001	0.002	0.008	0.005
599.5	0.001	0.002	0.008	0.005
599	0.001	0.002	0.008	0.006
598.5	0.001	0.002	0.008	0.006
598	0.001	0.002	0.008	0.006
597.5	0.001	0.002	0.009	0.006
597	0.001	0.002	0.009	0.006
596.5	0.001	0.002	0.009	0.006
596	0.001	0.002	0.009	0.007
595.5	0.001	0.002	0.009	0.007
595	0.001	0.002	0.01	0.007
594.5	0.001	0.002	0.01	0.007
594	0.001	0.002	0.01	0.007
593.5	0.001	0.002	0.01	0.008
593	0.001	0.002	0.011	0.008
592.5	0.001	0.002	0.011	0.008
592	0.001	0.002	0.011	0.008
591.5	0.001	0.002	0.011	0.009
591	0.001	0.002	0.012	0.009
590.5	0.001	0.002	0.012	0.009
590	0.001	0.002	0.012	0.009
589.5	0.001	0.002	0.012	0.009
589	0.001	0.002	0.013	0.01
588.5	0.001	0.002	0.013	0.01
588	0.001	0.002	0.013	0.01
587.5	0.001	0.003	0.014	0.011
587	0.001	0.002	0.014	0.011
586.5	0.001	0.002	0.014	0.011
586	0.001	0.002	0.015	0.011
585.5	0.001	0.002	0.015	0.012
585	0.001	0.002	0.015	0.012
584.5	0.001	0.002	0.016	0.012
584	0.001	0.003	0.016	0.013
583.5	0.001	0.003	0.016	0.013
583	0.001	0.003	0.017	0.013
582.5	0.001	0.003	0.017	0.014
582	0.001	0.002	0.017	0.014
581.5	0.001	0.003	0.018	0.014
581	0.001	0.002	0.018	0.014
580.5	0.001	0.002	0.018	0.015
580	0.001	0.002	0.019	0.015
579.5	0.001	0.003	0.019	0.016
579	0.001	0.003	0.02	0.016
578.5	0.001	0.003	0.02	0.016
578	0.001	0.003	0.02	0.017
577.5	0.001	0.002	0.021	0.017
577	0.001	0.002	0.021	0.017
576.5	0.001	0.003	0.022	0.018
576	0.001	0.003	0.022	0.018
575.5	0.001	0.003	0.022	0.018
575	0.001	0.003	0.023	0.019
574.5	0.001	0.003	0.023	0.019
574	0.001	0.003	0.024	0.02
573.5	0.001	0.003	0.024	0.02
573	0.001	0.003	0.025	0.02
572.5	0.001	0.003	0.025	0.021
572	0.001	0.003	0.026	0.021
571.5	0.001	0.003	0.026	0.022
571	0.001	0.003	0.027	0.022
570.5	0.001	0.003	0.027	0.022
570	0.001	0.003	0.028	0.023
569.5	0.001	0.003	0.028	0.023
569	0.001	0.003	0.029	0.024
568.5	0.001	0.003	0.029	0.024
568	0.001	0.003	0.03	0.025
567.5	0.001	0.003	0.03	0.025
567	0.001	0.003	0.031	0.026
566.5	0.001	0.003	0.031	0.026
566	0.001	0.003	0.032	0.027
565.5	0.001	0.003	0.032	0.027
565	0.001	0.003	0.033	0.028
564.5	0.001	0.003	0.034	0.028
564	0.001	0.003	0.034	0.029
563.5	0.001	0.003	0.035	0.029
563	0.001	0.003	0.035	0.03
562.5	0.001	0.003	0.036	0.031
562	0.001	0.003	0.037	0.031
561.5	0.001	0.003	0.037	0.032
561	0.001	0.003	0.038	0.032
560.5	0.001	0.003	0.039	0.033
560	0.001	0.003	0.039	0.033
559.5	0.001	0.003	0.04	0.034
559	0.001	0.003	0.041	0.035
558.5	0.001	0.003	0.041	0.035
558	0.001	0.003	0.042	0.036
557.5	0.001	0.003	0.043	0.037
557	0.001	0.003	0.044	0.037
556.5	0.001	0.003	0.044	0.038
556	0.001	0.003	0.045	0.039
555.5	0.001	0.003	0.046	0.039
555	0.001	0.003	0.047	0.04
554.5	0.001	0.004	0.048	0.041
554	0.001	0.004	0.048	0.042
553.5	0.001	0.004	0.049	0.042
553	0.001	0.004	0.05	0.043
552.5	0.001	0.004	0.051	0.044
552	0.001	0.004	0.052	0.045
551.5	0.001	0.004	0.053	0.046
551	0.001	0.004	0.054	0.047
550.5	0.001	0.004	0.055	0.047
550	0.001	0.004	0.056	0.048
549.5	0.001	0.004	0.057	0.049
549	0.001	0.004	0.058	0.05
548.5	0.001	0.004	0.059	0.051
548	0.001	0.004	0.06	0.052
547.5	0.001	0.003	0.061	0.053
547	0.001	0.003	0.062	0.054
546.5	0.001	0.003	0.063	0.055
546	0.001	0.003	0.064	0.056
545.5	0.001	0.003	0.065	0.057
545	0.001	0.003	0.066	0.058
544.5	0.001	0.003	0.067	0.059
544	0.001	0.003	0.069	0.06
543.5	0.001	0.003	0.07	0.061
543	0.001	0.003	0.071	0.062
542.5	0.001	0.003	0.072	0.063
542	0.001	0.003	0.074	0.064
541.5	0.001	0.003	0.075	0.065
541	0.001	0.003	0.076	0.066
540.5	0.001	0.003	0.077	0.068
540	0.001	0.003	0.079	0.069
539.5	0.001	0.003	0.08	0.07
539	0.001	0.003	0.081	0.071
538.5	0.001	0.003	0.083	0.072
538	0.001	0.003	0.084	0.074
537.5	0.001	0.003	0.086	0.075
537	0.001	0.003	0.087	0.076
536.5	0.001	0.003	0.088	0.077
536	0.001	0.003	0.09	0.079
535.5	0.001	0.003	0.091	0.08
535	0.001	0.003	0.093	0.081
534.5	0.001	0.003	0.094	0.082
534	0.001	0.003	0.096	0.084
533.5	0.001	0.003	0.097	0.085
533	0.001	0.003	0.099	0.087
532.5	0.001	0.003	0.1	0.088
532	0.001	0.003	0.102	0.089
531.5	0.001	0.003	0.103	0.091
531	0.001	0.003	0.105	0.092
530.5	0.001	0.003	0.107	0.094
530	0.001	0.003	0.108	0.095
529.5	0.001	0.003	0.11	0.097
529	0.001	0.003	0.111	0.098
528.5	0.001	0.003	0.113	0.099
528	0.001	0.003	0.114	0.101
527.5	0.001	0.003	0.116	0.102
527	0.001	0.003	0.118	0.104
526.5	0.001	0.004	0.12	0.106
526	0.001	0.004	0.121	0.107
525.5	0.001	0.004	0.123	0.109
525	0.001	0.004	0.125	0.11
524.5	0.001	0.003	0.126	0.111
524	0.001	0.004	0.128	0.113
523.5	0.001	0.004	0.13	0.115
523	0.001	0.004	0.132	0.117
522.5	0.001	0.004	0.134	0.118
522	0.001	0.004	0.135	0.119
521.5	0.001	0.004	0.137	0.121
521	0.001	0.004	0.139	0.123
520.5	0.001	0.004	0.141	0.124
520	0.001	0.004	0.143	0.126
519.5	0.001	0.003	0.144	0.127
519	0.001	0.004	0.146	0.129
518.5	0.001	0.004	0.148	0.131
518	0.001	0.004	0.15	0.133
517.5	0.001	0.004	0.152	0.134
517	0.001	0.004	0.154	0.136
516.5	0.001	0.004	0.156	0.138
516	0.002	0.004	0.158	0.14
515.5	0.001	0.004	0.159	0.141
515	0.001	0.004	0.161	0.143
514.5	0.001	0.004	0.163	0.144
514	0.002	0.004	0.165	0.146
513.5	0.001	0.004	0.167	0.148
513	0.001	0.004	0.168	0.149
512.5	0.001	0.004	0.17	0.151
512	0.002	0.004	0.172	0.153
511.5	0.002	0.004	0.174	0.154
511	0.001	0.004	0.176	0.156
510.5	0.001	0.004	0.177	0.157
510	0.001	0.004	0.179	0.159
509.5	0.001	0.003	0.181	0.16
509	0.002	0.004	0.183	0.162
508.5	0.002	0.004	0.185	0.164
508	0.001	0.004	0.186	0.165
507.5	0.001	0.004	0.188	0.167
507	0.001	0.004	0.189	0.168
506.5	0.001	0.004	0.191	0.17
506	0.001	0.004	0.193	0.171
505.5	0.001	0.004	0.195	0.173
505	0.001	0.004	0.196	0.174
504.5	0.001	0.004	0.198	0.175
504	0.001	0.004	0.199	0.177
503.5	0.001	0.004	0.201	0.179
503	0.002	0.004	0.203	0.18
502.5	0.001	0.004	0.204	0.181
502	0.001	0.004	0.206	0.183
501.5	0.001	0.004	0.208	0.184
501	0.001	0.004	0.209	0.186
500.5	0.001	0.004	0.211	0.187
500	0.001	0.004	0.212	0.189
499.5	0.001	0.004	0.214	0.19
499	0.001	0.004	0.215	0.191
498.5	0.001	0.004	0.217	0.192
498	0.002	0.004	0.218	0.194
497.5	0.001	0.004	0.219	0.195
497	0.001	0.004	0.221	0.196
496.5	0.001	0.004	0.222	0.197
496	0.002	0.004	0.224	0.199
495.5	0.002	0.004	0.225	0.2
495	0.002	0.004	0.226	0.201
494.5	0.002	0.004	0.227	0.202
494	0.002	0.004	0.229	0.203
493.5	0.002	0.004	0.23	0.204
493	0.002	0.004	0.231	0.205
492.5	0.001	0.004	0.232	0.206
492	0.001	0.004	0.233	0.207
491.5	0.002	0.004	0.234	0.208
491	0.002	0.004	0.235	0.209
490.5	0.002	0.004	0.236	0.21
490	0.002	0.004	0.237	0.211
489.5	0.002	0.004	0.238	0.212
489	0.002	0.004	0.239	0.213
488.5	0.002	0.004	0.24	0.214
488	0.002	0.004	0.241	0.214
487.5	0.002	0.004	0.242	0.215
487	0.002	0.004	0.243	0.216
486.5	0.002	0.004	0.243	0.217
486	0.002	0.004	0.244	0.217
485.5	0.002	0.004	0.245	0.218
485	0.002	0.004	0.245	0.219
484.5	0.002	0.004	0.246	0.219
484	0.001	0.004	0.247	0.22
483.5	0.002	0.004	0.247	0.22
483	0.002	0.004	0.248	0.221
482.5	0.002	0.004	0.248	0.221
482	0.002	0.004	0.249	0.222
481.5	0.002	0.004	0.249	0.222
481	0.002	0.004	0.25	0.222
480.5	0.002	0.004	0.25	0.223
480	0.002	0.004	0.25	0.223
479.5	0.002	0.004	0.251	0.223
479	0.002	0.004	0.251	0.224
478.5	0.002	0.004	0.251	0.224
478	0.002	0.004	0.252	0.224
477.5	0.002	0.004	0.252	0.224
477	0.002	0.004	0.252	0.224
476.5	0.002	0.004	0.252	0.225
476	0.002	0.004	0.252	0.225
475.5	0.002	0.004	0.252	0.225
475	0.002	0.004	0.252	0.225
474.5	0.002	0.004	0.252	0.225
474	0.002	0.004	0.252	0.225
473.5	0.002	0.004	0.252	0.225
473	0.002	0.004	0.252	0.225
472.5	0.002	0.004	0.252	0.225
472	0.002	0.004	0.252	0.224
471.5	0.002	0.004	0.252	0.224
471	0.002	0.004	0.252	0.224
470.5	0.002	0.004	0.251	0.224
470	0.002	0.004	0.251	0.224
469.5	0.002	0.004	0.251	0.224
469	0.002	0.004	0.251	0.224
468.5	0.002	0.004	0.25	0.223
468	0.002	0.004	0.25	0.223
467.5	0.002	0.004	0.25	0.223
467	0.002	0.004	0.25	0.223
466.5	0.002	0.004	0.249	0.222
466	0.002	0.004	0.249	0.222
465.5	0.002	0.004	0.248	0.222
465	0.002	0.004	0.248	0.221
464.5	0.002	0.004	0.248	0.221
464	0.002	0.004	0.248	0.221
463.5	0.002	0.004	0.247	0.221
463	0.002	0.004	0.247	0.22
462.5	0.002	0.004	0.246	0.22
462	0.002	0.004	0.246	0.22
461.5	0.002	0.004	0.246	0.219
461	0.002	0.004	0.245	0.219
460.5	0.002	0.004	0.245	0.219
460	0.002	0.004	0.245	0.219
459.5	0.002	0.004	0.245	0.218
459	0.002	0.004	0.244	0.218
458.5	0.002	0.004	0.244	0.218
458	0.002	0.004	0.244	0.218
457.5	0.002	0.004	0.243	0.217
457	0.002	0.004	0.243	0.217
456.5	0.002	0.004	0.243	0.217
456	0.002	0.004	0.243	0.217
455.5	0.002	0.004	0.243	0.217
455	0.002	0.004	0.243	0.217
454.5	0.002	0.004	0.243	0.217
454	0.002	0.004	0.243	0.216
453.5	0.002	0.004	0.242	0.216
453	0.002	0.004	0.242	0.216
452.5	0.002	0.004	0.242	0.216
452	0.002	0.005	0.243	0.217
451.5	0.002	0.005	0.243	0.217
451	0.002	0.004	0.243	0.217
450.5	0.002	0.004	0.243	0.217
450	0.002	0.005	0.244	0.217
449.5	0.002	0.004	0.244	0.218
449	0.002	0.004	0.244	0.218
448.5	0.002	0.004	0.245	0.219
448	0.002	0.004	0.245	0.219
447.5	0.002	0.005	0.246	0.22
447	0.002	0.005	0.246	0.22
446.5	0.002	0.005	0.247	0.221
446	0.002	0.005	0.248	0.221
445.5	0.002	0.005	0.249	0.222
445	0.002	0.005	0.249	0.223
444.5	0.002	0.004	0.25	0.223
444	0.002	0.005	0.251	0.224
443.5	0.002	0.005	0.252	0.225
443	0.002	0.005	0.253	0.226
442.5	0.002	0.005	0.255	0.227
442	0.002	0.005	0.256	0.228
441.5	0.002	0.005	0.257	0.229
441	0.002	0.005	0.258	0.231
440.5	0.002	0.005	0.26	0.232
440	0.002	0.005	0.261	0.233
439.5	0.002	0.005	0.262	0.234
439	0.002	0.005	0.264	0.236
438.5	0.002	0.005	0.265	0.237
438	0.002	0.005	0.267	0.238
437.5	0.002	0.005	0.268	0.24
437	0.002	0.005	0.27	0.241
436.5	0.002	0.005	0.271	0.242
436	0.002	0.005	0.273	0.244
435.5	0.002	0.005	0.275	0.245
435	0.002	0.005	0.276	0.247
434.5	0.002	0.005	0.278	0.248
434	0.002	0.006	0.28	0.25
433.5	0.002	0.006	0.281	0.251
433	0.002	0.006	0.283	0.253
432.5	0.002	0.006	0.284	0.254
432	0.002	0.006	0.286	0.255
431.5	0.002	0.006	0.287	0.257
431	0.002	0.006	0.289	0.258
430.5	0.002	0.006	0.29	0.26
430	0.002	0.006	0.292	0.261
429.5	0.002	0.006	0.293	0.263
429	0.002	0.006	0.295	0.264
428.5	0.002	0.006	0.296	0.265
428	0.002	0.007	0.298	0.267
427.5	0.002	0.007	0.299	0.268
427	0.002	0.007	0.3	0.269
426.5	0.002	0.007	0.301	0.27
426	0.002	0.008	0.303	0.271
425.5	0.002	0.007	0.304	0.272
425	0.002	0.008	0.305	0.273
424.5	0.002	0.008	0.306	0.275
424	0.002	0.008	0.307	0.275
423.5	0.002	0.008	0.308	0.276
423	0.002	0.008	0.309	0.277
422.5	0.002	0.009	0.309	0.278
422	0.002	0.009	0.31	0.279
421.5	0.002	0.009	0.311	0.28
421	0.002	0.009	0.311	0.28
420.5	0.002	0.009	0.312	0.281
420	0.002	0.009	0.313	0.281
419.5	0.002	0.009	0.313	0.282
419	0.002	0.009	0.313	0.282
418.5	0.002	0.009	0.314	0.282
418	0.002	0.009	0.314	0.282
417.5	0.002	0.009	0.314	0.282
417	0.002	0.008	0.314	0.282
416.5	0.002	0.008	0.315	0.283
416	0.002	0.008	0.314	0.283
415.5	0.002	0.007	0.315	0.283
415	0.002	0.007	0.315	0.283
414.5	0.002	0.007	0.315	0.283
414	0.002	0.006	0.315	0.282
413.5	0.002	0.006	0.315	0.282
413	0.002	0.006	0.315	0.282
412.5	0.002	0.006	0.315	0.282
412	0.002	0.005	0.315	0.282
411.5	0.002	0.005	0.315	0.282
411	0.002	0.005	0.314	0.282
410.5	0.002	0.005	0.314	0.281
410	0.002	0.004	0.314	0.281
409.5	0.002	0.004	0.314	0.281
409	0.002	0.004	0.314	0.281
408.5	0.002	0.004	0.313	0.281
408	0.002	0.004	0.313	0.281
407.5	0.002	0.004	0.313	0.281
407	0.002	0.003	0.312	0.28
406.5	0.002	0.003	0.312	0.28
406	0.002	0.003	0.312	0.28
405.5	0.002	0.003	0.311	0.28
405	0.002	0.003	0.311	0.279
404.5	0.002	0.003	0.31	0.279
404	0.002	0.003	0.31	0.279
403.5	0.002	0.003	0.309	0.278
403	0.002	0.003	0.309	0.278
402.5	0.002	0.003	0.308	0.278
402	0.002	0.003	0.307	0.277
401.5	0.002	0.004	0.307	0.277
401	0.002	0.004	0.306	0.277
400.5	0.002	0.004	0.305	0.276
400	0.002	0.004	0.304	0.276
399.5	0.002	0.004	0.303	0.275
399	0.002	0.004	0.303	0.275
398.5	0.002	0.004	0.302	0.274
398	0.002	0.004	0.302	0.274
397.5	0.002	0.004	0.3	0.273
397	0.002	0.004	0.3	0.273
396.5	0.002	0.004	0.299	0.273
396	0.002	0.004	0.298	0.272
395.5	0.002	0.005	0.298	0.272
395	0.002	0.005	0.297	0.272
394.5	0.002	0.005	0.297	0.272
394	0.002	0.004	0.296	0.271
393.5	0.002	0.004	0.295	0.271
393	0.002	0.005	0.295	0.271
392.5	0.002	0.005	0.295	0.271
392	0.002	0.005	0.295	0.271
391.5	0.002	0.005	0.295	0.272
391	0.002	0.005	0.294	0.272
390.5	0.002	0.005	0.295	0.272
390	0.002	0.005	0.295	0.273
389.5	0.002	0.005	0.295	0.273
389	0.002	0.005	0.296	0.275
388.5	0.002	0.005	0.297	0.276
388	0.002	0.005	0.298	0.277
387.5	0.002	0.005	0.299	0.278
387	0.002	0.005	0.301	0.28
386.5	0.002	0.005	0.303	0.282
386	0.002	0.005	0.305	0.284
385.5	0.002	0.005	0.307	0.287
385	0.002	0.005	0.31	0.289
384.5	0.002	0.005	0.312	0.292
384	0.002	0.005	0.316	0.296
383.5	0.002	0.006	0.32	0.3
383	0.002	0.006	0.324	0.304
382.5	0.003	0.006	0.329	0.309
382	0.002	0.006	0.334	0.314
381.5	0.003	0.006	0.341	0.32
381	0.002	0.006	0.347	0.327
380.5	0.003	0.006	0.354	0.334
380	0.002	0.006	0.362	0.341
379.5	0.002	0.006	0.37	0.349
379	0.002	0.006	0.379	0.358
378.5	0.002	0.006	0.391	0.368
378	0.002	0.006	0.402	0.379
377.5	0.003	0.006	0.414	0.39
377	0.002	0.007	0.426	0.401
376.5	0.003	0.006	0.44	0.413
376	0.002	0.006	0.454	0.427
375.5	0.002	0.007	0.469	0.44
375	0.003	0.007	0.485	0.456
374.5	0.002	0.007	0.499	0.469
374	0.002	0.007	0.515	0.483
373.5	0.003	0.007	0.531	0.498
373	0.002	0.007	0.547	0.513
372.5	0.002	0.007	0.561	0.527
372	0.003	0.007	0.575	0.54
371.5	0.003	0.008	0.589	0.553
371	0.003	0.008	0.602	0.565
370.5	0.002	0.008	0.612	0.574
370	0.003	0.008	0.622	0.584
369.5	0.003	0.008	0.63	0.59
369	0.003	0.008	0.635	0.596
368.5	0.002	0.008	0.639	0.6
368	0.002	0.008	0.641	0.603
367.5	0.003	0.009	0.642	0.604
367	0.003	0.009	0.64	0.603
366.5	0.003	0.01	0.639	0.602
366	0.003	0.009	0.635	0.599
365.5	0.003	0.01	0.632	0.596
365	0.003	0.01	0.626	0.593
364.5	0.003	0.01	0.622	0.589
364	0.003	0.01	0.617	0.583
363.5	0.003	0.011	0.612	0.582
363	0.003	0.011	0.607	0.577
362.5	0.003	0.012	0.602	0.574
362	0.003	0.012	0.597	0.57
361.5	0.003	0.012	0.592	0.566
361	0.003	0.013	0.587	0.563
360.5	0.003	0.013	0.583	0.558
360	0.003	0.013	0.578	0.555
359.5	0.004	0.014	0.574	0.551
359	0.003	0.014	0.569	0.547
358.5	0.002	0.014	0.564	0.543
358	0.003	0.015	0.559	0.54
357.5	0.003	0.016	0.554	0.536
357	0.003	0.016	0.55	0.532
356.5	0.003	0.017	0.545	0.528
356	0.003	0.017	0.539	0.523
355.5	0.003	0.018	0.534	0.52
355	0.003	0.019	0.529	0.515
354.5	0.003	0.02	0.523	0.511
354	0.003	0.021	0.518	0.506
353.5	0.003	0.021	0.512	0.502
353	0.003	0.022	0.505	0.497
352.5	0.004	0.024	0.501	0.493
352	0.003	0.024	0.494	0.487
351.5	0.003	0.025	0.487	0.481
351	0.003	0.025	0.479	0.474
350.5	0.004	0.027	0.473	0.467
350	0.003	0.028	0.465	0.461
